# Supplementary material for: Mitochondrial atp1 mRNA knockdown by a custom-designed pentatricopeptide repeat protein alters ATP synthase
Source: Plant Physiol. 2024 Jan 11;194(4):2631–47. doi: 10.1093/plphys/kiae008 (PMC10980415; doi:10.1093/plphys/kiae008)
Supplement: kiae008_Supplementary_Data [file kiae008_supplementary_data.zip]

Archive with 5 entries (5 files):
- pp.01300.2023-s06.pdf
- PP2023RA01300DR1_Supplemental_Data.pdf
- Table S2170723.xlsx
- Table S5.xlsx
- Table S9 170823.xlsx
