# Supplementary material for: Mitochondrial atp1 mRNA knockdown by a custom-designed pentatricopeptide repeat protein alters ATP synthase
Source: Plant Physiol. 2024 Jan 11;194(4):2631–47. doi: 10.1093/plphys/kiae008 (PMC10980415; doi:10.1093/plphys/kiae008)
Supplement: kiae008_Supplementary_Data [file kiae008_supplementary_data.zip › Table S2170723.xlsx]

## Sheet: Sheet1
AGI	RNAseq_l2fc	RNAseq_pvalue	Proteomics_l2fc	Proteomics_pvalue	symbol	full_name	curator_summary	computational_description
AT1G01010	1.43861	0.000674956			NAC001	NAC domain containing protein 1		NAC domain containing protein 1
AT1G01020	0.215327	0.431682			ARV1			ARV1 family protein
AT1G01030	-0.934548	0.00307601			NGA3	NGATHA3		AP2/B3-like transcriptional factor family protein
AT1G01040	-0.359426	0.1887			DCL1	dicer-like 1	Encodes a Dicer homolog. Dicer is a RNA helicase involved in microRNA processing. Mutations in this locus can result in embryo lethality. Embryo shape at seed maturity is globular-elongate. Other mutants convert the floral meristems to an indeterminate state, others yet show defects in ovule development. mRNA is expressed in all shoot tissues. DCL1 is able to produce miRNAs and siRNAs. The mRNA i…	dicer-like 1
AT1G01050	0.0118859	0.947852			PPa1	pyrophosphorylase 1	Encodes a soluble protein with inorganic pyrophosphatase activity that is highly specific for Mg-inorganic pyrophosphate.	pyrophosphorylase 1
AT1G01060	0.5805	0.0168877			LHY	LATE ELONGATED HYPOCOTYL	LHY encodes a myb-related putative transcription factor involved in circadian rhythm along with another myb transcription factor CCA1	Homeodomain-like superfamily protein
AT1G01070	0.0529687	0.908676			UMAMIT28	Usually multiple acids move in and out Transporters 28	Encodes a plasma membrane-localized amino acid transporter likely involved in amino acid export in the developing seed.	nodulin MtN21 /EamA-like transporter family protein
AT1G01080	0.259047	0.193713
AT1G01090	0.00135137	0.992939			PDH-E1 ALPHA	pyruvate dehydrogenase E1 alpha	pyruvate dehydrogenase E1 alpha subunit	pyruvate dehydrogenase E1 alpha
AT1G01100	0.025599	0.890916						60S acidic ribosomal protein family
AT1G01110	-0.976476	0.00205009			IQD18	IQ-domain 18		IQ-domain 18
AT1G01120	0.318835	0.188395			KCS1	3-ketoacyl-CoA synthase 1	Encodes a condensing enzyme KCS1 (3-ketoacyl-CoA synthase 1) which is involved in the critical fatty acid elongation process in wax biosynthesis.	3-ketoacyl-CoA synthase 1
AT1G01140	0.470403	0.0300205			CIPK9	CBL-interacting protein kinase 9	Encodes a CBL-interacting protein kinase with similarity to SOS2	CBL-interacting protein kinase 9
AT1G01160	0.0660897	0.781488			GIF2	GRF1-interacting factor 2	Arabidopsis thaliana GRF1-interacting factor 2 (GIF2) mRNA	GRF1-interacting factor 2
AT1G01170	0.335635	0.0600528	0.575682	0.213526
AT1G01180	1.19217	8.10391e-05
AT1G01190	1.4821	0.142934				cytochrome P450, family 78, subfamily A, polypeptide 8
AT1G01210	0.18253	0.438873
AT1G01220	-0.0269714	0.906224			FKGP	L-fucokinase/GDP-L-fucose pyrophosphorylase	Encodes a bifunctional enzyme that has both L-fucokinase and GDP-L-fucose pyrophosphorylase activities. It catalyzes the two steps of the L-fucose salvage pathway for the generation of activated GDP-L-fucose. This pathway seems to be of minor importance for cell wall polysaccharide biosynthesis compared to the de novo GDP-L-fucose biosynthesis pathway in Arabidopsis.	L-fucokinase/GDP-L-fucose pyrophosphorylase
AT1G01225	-1.13248	0.00117352
AT1G01230	0.362908	0.0510304						ORMDL family protein
AT1G01240	0.494451	0.0198042
AT1G01250	-1.53243	0.0058218
AT1G01260	-0.305968	0.111636						basic helix-loop-helix (bHLH) DNA-binding superfamily protein
AT1G01280	-2.6606	2.12845e-11			CYP703A2	cytochrome P450, family 703, subfamily A, polypeptide 2	member of CYP703A CYP703A2 is expressed specifically in anthers of land plants, catalyzing the in-chain hydroxylation at the C-7 position of medium-chain saturated fatty acids (lauric acid in-chain hydroxylase) which is involved in pollen development (sporopollenin synthesis).	cytochrome P450, family 703, subfamily A, polypeptide 2
AT1G01290	0.239019	0.240288			CNX3	cofactor of nitrate reductase and xanthine dehydrogenase 3	COFACTOR OF NITRATE REDUCTASE AND XANTHINE DEHYDROGENASE 3. Encodes a protein involved in molybdenum cofactor biosynthesis. Homologous to E.coli MoaC. Expression is low in all tissues examined, except in roots. Appears to have targeting signals for chloroplast or mitochondria	cofactor of nitrate reductase and xanthine dehydrogenase 3
AT1G01300	-0.496284	0.0400189
AT1G01320	-0.0345988	0.892772						Tetratricopeptide repeat (TPR)-like superfamily protein
AT1G01340	2.09644	1.08802e-05			CNGC10	cyclic nucleotide gated channel 10	member of Cyclic nucleotide gated channel family, regulated by Bacillus amyloliquefaciens under high calcium stress.	cyclic nucleotide gated channel 10
AT1G01350	-0.0932924	0.635239
AT1G01360	-0.228829	0.374198			RCAR1	regulatory component of ABA receptor 1	Encodes RCAR1 (regulatory components of ABA receptor). Interacts with and regulates the type 2C protein phosphatases (PP2Cs) ABI1 and ABI2. Functions as abscisic acid sensor. The mRNA is cell-to-cell mobile.	regulatory component of ABA receptor 1
AT1G01370	-0.616872	0.124457			HTR12		Encodes a centromere-identifying protein histone H3 variant. Localized at centromeres in both mitotic and meiotic cells. Aurora3 phosphorylates CENH3 at S65	Histone superfamily protein
AT1G01390	0.548225	0.323197
AT1G01420	0.511096	0.363867				UDP-glucosyl transferase 72B3
AT1G01430	0.561254	0.0122687			TBL25	TRICHOME BIREFRINGENCE-LIKE 25	Encodes a member of the TBL (TRICHOME BIREFRINGENCE-LIKE) gene family containing a plant-specific DUF231 (domain of unknown function) domain. TBL gene family has 46 members, two of which (TBR/AT5G06700 and TBL3/AT5G01360) have been shown to be involved in the synthesis and deposition of secondary wall cellulose, presumably by influencing the esterification state of pectic polymers.Functions as a …	TRICHOME BIREFRINGENCE-LIKE 25
AT1G01440	0.309188	0.120971
AT1G01470	0.905935	0.033756			LEA14	LATE EMBRYOGENESIS ABUNDANT 14	Encodes late-embryogenesis abundant protein whose mRNA levels are induced in response to wounding and light stress. Might be involved in protection against desiccation.	Late embryogenesis abundant protein
AT1G01480	2.29939	0.0211426			ACS2	1-amino-cyclopropane-1-carboxylate synthase 2	a member of the 1-aminocyclopropane-1-carboxylate (ACC) synthase (S-adenosyl-L-methionine methylthioadenosine-lyase, EC 4.4.1.14) gene family, isolated from a flower-specific cDNA library. Plays a key role in the establishment of stomatal density and cluster on the leaf epidermis in response to drought.	1-amino-cyclopropane-1-carboxylate synthase 2
AT1G01490	0.304961	0.28478						Heavy metal transport/detoxification superfamily protein
AT1G01500	0.509375	0.0710629
AT1G01510	-0.340739	0.0311417			AN	ANGUSTIFOLIA	Encodes a homolog of human CtBP. Mutant has longer and thicker leaves than wild type. Involved in controlling polar cell expansion in the leaf width direction. It has been shown to localize to cytosolic stress granules and is involved in their formation.	NAD(P)-binding Rossmann-fold superfamily protein
AT1G01540	0.314233	0.111655
AT1G01550	0.149479	0.388225			BPS1	BYPASS 1	Encodes a protein with no functionally characterized domains that to prevent the synthesis of a novel substance that moves from the root to the shoot, where it modifies shoot growth by interfering with auxin signaling. Synthesis and delivery of this substance requires neither phloem nor endodermis.	BPS1-like protein (DUF793)
AT1G01560	1.96287	0.000134082			MPK11	MAP kinase 11	Member of MAP Kinase family. Flg22-induced activation is blocked by AvrRpt2.	MAP kinase 11
AT1G01570	-0.972139	0.0520675
AT1G01580	-0.449743	0.453013				ferric reduction oxidase 2
AT1G01590	-2.17357	0.0240206			FRO1	ferric reduction oxidase 1	Encodes a ferric-chelate reductase that is expressed at extremely low levels in Fe deficiency-induced seedlings.	ferric reduction oxidase 1
AT1G01600	-2.14037	4.4992e-10			CYP86A4	cytochrome P450, family 86, subfamily A, polypeptide 4	Encodes a member of the CYP86A subfamily of cytochrome p450 genes. Expressed significantly at highest level in mature stems and flowers.	cytochrome P450, family 86, subfamily A, polypeptide 4
AT1G01610	-0.280867	0.17608			GPAT4	GLYCEROL-3-PHOSPHATE sn-2-ACYLTRANSFERASE 4	bifunctional sn-glycerol-3-phosphate 2-O-acyltransferase/phosphatase. Involved in cutin assembly and is functionally redundant with GPAT8.	glycerol-3-phosphate acyltransferase 4
AT1G01620	-0.254758	0.274974			PIP1C	plasma membrane intrinsic protein 1C	a member of the plasma membrane intrinsic protein subfamily PIP1. localizes to the plasma membrane and exhibits water transport activity in Xenopus oocyte. expressed ubiquitously and protein level decreases slightly during leaf development. Involved redundantly with PIP1	plasma membrane intrinsic protein 1C
AT1G01630	0.312048	0.0720481
AT1G01640	1.26369	0.00119257
AT1G01650	-0.0965284	0.532546			SPPL4	SIGNAL PEPTIDE PEPTIDASE-LIKE 4		SIGNAL PEPTIDE PEPTIDASE-LIKE 4
AT1G01660	0.0958558	0.9107						RING/U-box superfamily protein
AT1G01670	-0.290425	0.563672						RING/U-box superfamily protein
AT1G01680	4.60756	5.08182e-08			PUB54	plant U-box 54		plant U-box 54
AT1G01690	-0.0838493	0.822068			PRD3	putative recombination initiation defects 3	Encodes a novel plant-specific protein that is involved in meiotic double strand break formation.	putative recombination initiation defects 3
AT1G01695	-0.35878	0.693196			TRM33	TON1 Recruiting Motif 33		Phosphatidylinositol N-acetyglucosaminlytransferase subunit P-like protein
AT1G01700	-1.34082	0.0545725				ROP (rho of plants) guanine nucleotide exchange factor 2
AT1G01710	-0.0184625	0.918127
AT1G01720	-0.529737	0.0474504			ATAF1		Belongs to a large family of putative transcriptional activators with NAC domain. Transcript level increases in response to wounding and abscisic acid. ATAF1 attentuates ABA signaling and sythesis. Mutants are hyposensitive to ABA. The mRNA is cell-to-cell mobile.	NAC (No Apical Meristem) domain transcriptional regulator superfamily protein
AT1G01725	0.0494089	0.881892
AT1G01730	0.503738	0.0105634
AT1G01740	0.0706525	0.817453			BSK4	brassinosteroid-signaling kinase 4		kinase with tetratricopeptide repeat domain-containing protein
AT1G01760	-0.653995	0.0684254
AT1G01770	0.368173	0.125692
AT1G01780	0.352073	0.252866			PLIM2b	PLIM2b	Encodes a member of the Arabidopsis LIM proteins: a family of actin bundlers with distinct expression patterns. WLIM1, WLIM2a, and WLIM2b are widely expressed, whereas PLIM2a, PLIM2b, and PLIM2c are predominantly expressed in pollen. Regulates actin cytoskeleton organization. The mRNA is cell-to-cell mobile.	GATA type zinc finger transcription factor family protein
AT1G01790	0.0171902	0.938979			KEA1	K+ efflux antiporter 1	Encodes a member of the cation/proton antiporters-2 antiporter superfamily, the K efflux antiporter KEA1 that is localized to the chloroplast envelope.	K+ efflux antiporter 1
AT1G01800	0.435446	0.00599853
AT1G01820	0.144728	0.548777			PEX11C	peroxin 11c	member of the peroxin11 (PEX11) gene family, integral to peroxisome membrane, controls peroxisome proliferation.	peroxin 11c
AT1G01830	-0.359273	0.0419867
AT1G01840	-0.645974	0.286734
AT1G01860	-0.0667555	0.741009				PALEFACE 1
AT1G01880	-2.0173	3.72491e-08					Encodes one of two GEN1 homologs in Arabidopsis. It is a member of the class IV Rad2/XPG family of nucleases that processes Holliday junctions in a manner analogous to the HJ resolvases of phages, archaea, and bacteria.	5-3 exonuclease family protein
AT1G01900	-0.411007	0.261864			SBTI1.1		Encodes AtSBT1.1, a subtilisin-like serine protease. Cleaves the phytosulfokine AtPSK4, a growth promoting peptide.	subtilase family protein
AT1G01910	0.0894329	0.514841						P-loop containing nucleoside triphosphate hydrolases superfamily protein
AT1G01920	0.249904	0.244259
AT1G01930	0.145419	0.483812
AT1G01940	-0.265248	0.419684
AT1G01950	-0.441108	0.0413696			ARK2	armadillo repeat kinesin 2	Encodes a member of the armadillo/beta-catenin repeat kinesin motor family. Mutants have twisted roots due to abnormal cell file rotation	armadillo repeat kinesin 2
AT1G01960	-0.0197065	0.907851			EDA10	embryo sac development arrest 10		SEC7-like guanine nucleotide exchange family protein
AT1G01970	0.194771	0.252481
AT1G01990	0.408022	0.172149
AT1G02000	0.0392878	0.898958			GAE2	UDP-D-glucuronate 4-epimerase 2	UDP-D-glucuronate 4-epimerase The mRNA is cell-to-cell mobile.	UDP-D-glucuronate 4-epimerase 2
AT1G02010	-0.482751	0.0324108				secretory 1A
AT1G02020	-0.00122685	0.996726
AT1G02050	-1.82739	6.46451e-05			LAP6	LESS ADHESIVE POLLEN 6		Chalcone and stilbene synthase family protein
AT1G02060	0.13673	0.670298
AT1G02065	-1.42451	0.00811405			SPL8	squamosa promoter binding protein-like 8	Encodes an SBP-box gene, a member of the SPL gene family. Mutants are affected in micro- and megasporogenesis, trichome formation on sepals, and stamen filament elongation.	squamosa promoter binding protein-like 8
AT1G02080	-0.318674	0.139412						transcription regulator
AT1G02090	-0.395917	0.0323452			FUS5	FUSCA 5	encodes a phosphoprotein that is a subunit of the COP9 signalosome. Mutants exhibit constitutive photomorphogenic phenotype.	Proteasome component (PCI) domain protein
AT1G02100	0.5065	0.00310504			SBI1	SUPPRESSOR OF BRI1		Leucine carboxyl methyltransferase
AT1G02110	-0.107068	0.701936
AT1G02120	0.349143	0.0537449			VAD1	VASCULAR ASSOCIATED DEATH1	Encodes VAD1 (Vascular Associated Death1), a regulator of cell death and defense responses in vascular tissues. VAD1 is a putative membrane associated protein and contains a GRAM domain. vad1 is a lesion mimic mutant that exhibits light conditional appearance of propagative HR (hypersensitive response)-like lesions along the vascular system. The mRNA is cell-to-cell mobile.	GRAM domain family protein
AT1G02130	-0.147151	0.37963			RA-5	RAS 5	Belongs to the Rab1 GTPase subfamily. This small GTP-binding protein is required in ER to Golgi transportation.	RAS 5
AT1G02140	0.085232	0.635912			MAGO	MAGO NASHI	Encodes a homologue of the exon junction complex (EJC) component MAGO that participates in intron-mediated enhancement of gene expression.	mago nashi family protein
AT1G02145	-0.283018	0.125815			ALG12	homolog of asparagine-linked glycosylation 12		homolog of asparagine-linked glycosylation 12
AT1G02150	0.316817	0.123397						Tetratricopeptide repeat (TPR)-like superfamily protein
AT1G02160	0.11885	0.72573
AT1G02170	0.546729	0.03553			MC1	metacaspase 1	Encodes a type I metacaspase. Two Arabidopsis metacaspases, AT1G02170 (MC1) and AT4G25110 (MC2) antagonistically control programmed cell death in Arabidopsis. MC1 is a positive regulator of cell death and requires conserved caspase-like putative catalytic residues for its function. MC2 negatively regulates cell death. This function is independent of the putative catalytic residues. A third type I…	metacaspase 1
AT1G02180	-0.810729	0.00318169
AT1G02190	-2.44738	1.5061e-13						Fatty acid hydroxylase superfamily
AT1G02205	-1.79124	1.39406e-20			CER1	ECERIFERUM 1	Expression of the CER1 gene associated with production of stem epicuticular wax and pollen fertility. Biochemical studies showed that cer1 mutants are blocked in the conversion of stem wax C30 aldehydes to C29 alkanes, and they also lack the secondary alcohols and ketones. These suggested the CER1 protein is an aldehyde decarbonylase, but the exact molecular function of this protein remains to be…	Fatty acid hydroxylase superfamily
AT1G02220	1.91565	0.00211897			NAC003	NAC domain containing protein 3		NAC domain containing protein 3
AT1G02230	2.33474	0.0175394			NAC004	NAC domain containing protein 4		NAC domain containing protein 4
AT1G02260	0.00205767	0.991083
AT1G02270	0.0494149	0.801286
AT1G02280	-0.274664	0.234003			TOC33	translocon at the outer envelope membrane of chloroplasts 33	Encodes a GTP-binding GTP-ase. Component of the chloroplast protein import machinery. Required for import of POR B into plastids. Toc33 phosphorylation may not play an important role in vivo.	translocon at the outer envelope membrane of chloroplasts 33
AT1G02290	-0.67129	0.000576958						hypothetical protein
AT1G02300	0.199777	0.300862						Cysteine proteinases superfamily protein
AT1G02305	0.120407	0.569975						Cysteine proteinases superfamily protein
AT1G02330	-0.188521	0.408027						integrator complex subunit-like protein
AT1G02335	0.191894	0.468722			GL22	germin-like protein subfamily 2 member 2 precursor	Encodes a plasodesmata-located protein involved in regulating primary root growth by controlling phloem-mediated allocation of resources between the primary and lateral root meristems.	germin-like protein subfamily 2 member 2 precursor
AT1G02340	-0.159691	0.846254			HFR1	LONG HYPOCOTYL IN FAR-RED	Encodes a light-inducible, nuclear bHLH protein involved in phytochrome signaling. Mutants exhibit a long-hypocotyl phenotype only under far-red light but not under red light and are defective in other phytochrome A-related responses. Mutants also show blue light response defects. HFR1 interacts with COP1, co-localizes to the nuclear specks and is ubiquinated by COP1.	basic helix-loop-helix (bHLH) DNA-binding superfamily protein
AT1G02360	0.983794	0.151197
AT1G02370	0.11919	0.675625
AT1G02380	0.100625	0.819402
AT1G02390	0.580499	0.245734			GPAT2	GLYCEROL-3-PHOSPHATE sn-2-ACYLTRANSFERASE 2	putative sn-glycerol-3-phosphate 2-O-acyltransferase	glycerol-3-phosphate acyltransferase 2
AT1G02400	0.203988	0.780064			GA2OX6	gibberellin 2-oxidase 6	Encodes a gibberellin 2-oxidase that acts on C19 gibberellins but not C20 gibberellins.	gibberellin 2-oxidase 6
AT1G02410	0.220068	0.187828						cytochrome c oxidase assembly protein CtaG / Cox11 family
AT1G02420	-0.00462981	0.989409
AT1G02450	1.55541	0.00684274			NIMIN1	NIM1-interacting 1	NIMIN1 modulates PR gene expression according the following model: NPR1 forms a ternary complex with NIMIN1 and TGA factors upon SAR induction that binds to a positive regulatory cis-element of the PR-1 promoter, termed LS7. This leads to PR-1 gene induction. NIMIN1 decreases transcriptional activation, possibly through its EAR motif, which results in fine-tuning of PR-1 gene expression.	NIM1-interacting 1
AT1G02460	0.703601	0.161657
AT1G02470	1.4127	0.0324815
AT1G02475	0.870142	0.000291492
AT1G02500	0.615283	7.21014e-05			SAM1	S-adenosylmethionine synthetase 1	encodes a S-adenosylmethionine synthetase. SAM1 is regulated by protein S-nitrosylation. The covalent binding of nitric oxide (NO) to the Cys114 residue inhibits the enzyme activity.	S-adenosylmethionine synthetase 1
AT1G02510	-2.58908	0.00735766			TPK4		Encodes AtTPK4, a member of the Arabidopsis thaliana K+ channel family of AtTPK/KCO proteins. AtTPK4 is targeted to the plasma membrane. In contrast other members of the AtTPK proteins are located in tonoplast. AtTPK4 forms a voltage-independent K+ channel that is blocked by extracellular calcium ions. May form homomeric ion channels in vivo.	Outward rectifying potassium channel protein
AT1G02520	0.214992	0.530129			ABCB11	ATP-binding cassette B11	Encodes an ATP-binding cassette (ABC) transporter. Expressed in the vascular tissue of primary stem. The mRNA is cell-to-cell mobile.	P-glycoprotein 11
AT1G02530	0.0900619	0.888185			ABCB12	ATP-binding cassette B12		P-glycoprotein 12
AT1G02560	0.0751025	0.684789			CLPP5	nuclear encoded CLP protease 5	One of several nuclear-encoded ClpPs (caseinolytic protease). Contains a highly conserved catalytic triad of Ser-type proteases (Ser-His-Asp). The name reflects nomenclature described in Adam et. al (2001). The mRNA is cell-to-cell mobile.	nuclear encoded CLP protease 5
AT1G02610	0.917074	0.0982721
AT1G02640	-1.14582	8.16621e-06			BXL2	beta-xylosidase 2	encodes a protein similar to a beta-xylosidase located in the extracellular matrix. This is a member of glycosyl hydrolase family 3 and has six other closely related members.	beta-xylosidase 2
AT1G02660	0.0986823	0.642884						alpha/beta-Hydrolases superfamily protein
AT1G02670	-2.66572	0.000437384
AT1G02680	0.0218625	0.936827			TAF13	TBP-associated factor 13	Encodes a TBP-Associated Factor (TAF) that functions together with PRC2 in transcriptional regulation during seed development.	TBP-associated factor 13
AT1G02690	-0.795671	0.000205094			IMPA-6	importin alpha isoform 6	Putative importin alpha isoform. When overexpressed can rescue the impa-4 decreased transformation susceptibility phenotype.	importin alpha isoform 6
AT1G02720	0.0481066	0.851696			GATL5	galacturonosyltransferase 5	Encodes a protein with putative galacturonosyltransferase activity.	galacturonosyltransferase 5
AT1G02730	-1.87255	1.35062e-11			CSLD5	cellulose synthase-like D5	Encodes a gene similar to cellulose synthase. Knock-out mutant has reduced growth, reduced xylan level and reduced xylan synthase activity in stems.It's expression is cell cycle dependent and it appears to function in cell plate formation.	cellulose synthase-like D5
AT1G02740	-0.268265	0.42713						MRG family protein
AT1G02750	0.728992	0.0556359						Drought-responsive family protein
AT1G02780	0.0188104	0.914001			emb2386	embryo defective 2386		Ribosomal protein L19e family protein
AT1G02790	-5.72067	8.33844e-27			PGA4	polygalacturonase 4	encodes a exopolygalacturonase.	polygalacturonase 4
AT1G02800	-2.34875	2.3622e-18			CEL2	cellulase 2	Encodes a protein with similarity to endo-1,4-b-glucanases and is a member of Glycoside Hydrolase Family 9. CEL2 is induced by nemotodes and is expressed in syncitia induced by Heterodera schachtii.May be involved in the development and function of syncitia.	cellulase 2
AT1G02813	-2.67633	3.50629e-11
AT1G02816	-0.0196622	0.933755
AT1G02820	1.20141	0.0334598			LEA3	late embryogenesis abundant 3		Late embryogenesis abundant 3 (LEA3) family protein
AT1G02840	0.247806	0.182497			SR34	Serine/Arginine-Rich Protein Splicing Factor 34	SR34/SR1 is a plant homologue of the human general/alternative splicing factor SF2/ASF. Barta et al (2010) have proposed a nomenclature for Serine/Arginine-Rich Protein Splicing Factors (SR proteins): Plant Cell. 2010, 22:2926.	RNA-binding (RRM/RBD/RNP motifs) family protein
AT1G02850	0.0594278	0.881278			BGLU11	beta glucosidase 11		beta glucosidase 11
AT1G02860	0.0744707	0.764148			NLA	nitrogen limitation adaptation	Encodes a ubiquitin E3 ligase with RING and SPX domains that is involved in mediating immune responses and mediates degradation of PHT1s at plasma membranes. Targeted by MIR827. Ubiquitinates PHT1	SPX (SYG1/Pho81/XPR1) domain-containing protein
AT1G02870	0.477452	0.0662868
AT1G02880	-0.380842	0.0726864				thiamin pyrophosphokinase1
AT1G02890	-0.0550843	0.723994
AT1G02900	-2.47086	0.000372424			RALF1	rapid alkalinization factor 1	Member of a diversely expressed predicted peptide family showing sequence similarity to tobacco Rapid Alkalinization Factor (RALF), and is believed to play an essential role in the physiology of Arabidopsis. Consists of a single exon and is characterized by a conserved C-terminal motif and N-terminal signal peptide. Mediates Ca2+-dependent signaling. Regulates the splicing of flowering genes and …	rapid alkalinization factor 1
AT1G02910	0.392678	0.0270993			LPA1	LOW PSII ACCUMULATION1	Mutants defective in this gene were shown to have a reduced PSII content (overall reduction in the levels of several PSII subunits) and a disrupted grana stack structure. The N-terminal half of the protein contains two tetratricopeptide repeat (TPR) motifs that are arranged tandemly, each consisting of a 34-residue degenerate consensus sequence. The N-terminal sequence is rich in positive and hyd…	tetratricopeptide repeat (TPR)-containing protein
AT1G02920	3.93629	5.55683e-06			GSTF7	glutathione S-transferase 7	Encodes glutathione transferase belonging to the phi class of GSTs. Naming convention according to Wagner et al. (2002).	glutathione S-transferase 7
AT1G02930	3.23704	0.000112552			GSTF6	glutathione S-transferase 6	Encodes glutathione transferase belonging to the phi class of GSTs. Naming convention according to Wagner et al. (2002).	glutathione S-transferase 6
AT1G02950	-0.372191	0.148089				glutathione S-transferase F4
AT1G02960	-0.244884	0.279834
AT1G02970	0.0158701	0.963439			WEE1	WEE1 kinase homolog	Protein kinase that negatively regulates the entry into mitosis.	WEE1-like kinase
AT1G02980	-2.57568	0.00238376			CUL2	cullin 2	encodes an Arabidopsis cullin	cullin 2
AT1G02990	-0.0456467	0.868609
AT1G03000	0.126874	0.421993			PEX6	peroxin 6	Encodes an apparent ATPase similar to yeast and human protein required for peroxisomal biogenesis. May facilitate recycling of PEX5, the peroxisomal matrix protein receptor, and thereby promote peroxisomal matrix protein import.	peroxin 6
AT1G03010	-0.656989	0.322589
AT1G03030	0.0751076	0.759896
AT1G03040	0.0437213	0.852911						basic helix-loop-helix (bHLH) DNA-binding superfamily protein
AT1G03055	0.57688	0.40367			D27	DWARF27	Encodes the ortholog of rice D27. It is plastid-localized and is required for the inhibition of secondary bud outgrowth and operates on a nonmobile precursor upstream of MAX1 in the SL biosynthesis pathway.	beta-carotene isomerase D27-like protein
AT1G03060	-0.225114	0.486736			SPI	SPIRRIG	Encodes a WD/BEACH domain protein involved in cell morphogenesis and ribonucleoprotein particle formation. It interacts with the P-body core component DCP2, associates to mRNA processing bodies (P-bodies), and regulates their assembly upon salt stress. It accumulates at the root hair apex via post-Golgi compartments and positively regulates tip growth by maintaining tip-focused vesicle secretion …	BEACH-DOMAIN HOMOLOG A1
AT1G03080	-0.649878	0.0703687			NET1D	Networked 1D		kinase interacting (KIP1-like) family protein
AT1G03090	-0.122587	0.620015	-0.0383418	0.942891	MCCA		MCCA is the biotinylated subunit of the dimer MCCase, which is involved in leucine degradation. Both subunits are nuclear coded and the active enzyme is located in the mitochondrion.	methylcrotonyl-CoA carboxylase alpha chain
AT1G03100	0.300692	0.307515
AT1G03110	-0.0439139	0.879764			TRM82	tRNA modification 82	Encodes a gene involved in the modification of nucleosides in tRNA. Mutants have no 7-methylguanosine.	Transducin/WD40 repeat-like superfamily protein
AT1G03130	0.38517	0.0767446			PSAD-2	photosystem I subunit D-2	Encodes a protein predicted by sequence similarity with spinach PsaD to be photosystem I reaction center subunit II (PsaD2)	photosystem I subunit D-2
AT1G03140	0.0949747	0.578148						splicing factor Prp18 family protein
AT1G03150	0.291676	0.156052						Acyl-CoA N-acyltransferases (NAT) superfamily protein
AT1G03160	0.25152	0.176299			FZL	FZO-like	A new plant-specific member of the dynamin superfamily	FZO-like protein
AT1G03170	-3.14127	9.44638e-06			FAF2	FANTASTIC FOUR 2	A member of the FAF family proteins encoded by the FANTASTIC FOUR (FAF) genes: AT4G02810 (FAF1), AT1G03170 (FAF2), AT5G19260 (FAF3) and AT3G06020 (FAF4). FAFs have the potential to regulate shoot meristem size in Arabidopsis thaliana. FAFs can repress WUS, which ultimately leads to an arrest of meristem activity in FAF overexpressing lines.	FANTASTIC four-like protein (DUF3049)
AT1G03180	0.311078	0.448769						non-structural protein
AT1G03190	-0.48792	0.0161748			UVH6	ULTRAVIOLET HYPERSENSITIVE 6	UV damage and heat induce a common stress response in plants that leads to tissue death and reduced chloroplast function. The UVH6 product is suggested to be a negative regulator of this response.	RAD3-like DNA-binding helicase protein
AT1G03200	-0.0333861	0.95037
AT1G03210	0.711422	0.0360683
AT1G03220	0.84366	0.00769479						Eukaryotic aspartyl protease family protein
AT1G03230	0.359425	0.375869						Eukaryotic aspartyl protease family protein
AT1G03250	0.178445	0.337616
AT1G03260	0.218266	0.366937
AT1G03270	-0.620777	0.132282
AT1G03280	0.0368595	0.849277
AT1G03290	-0.0211013	0.93175
AT1G03300	-0.656215	0.0169278			ATDUF1	DOMAIN OF UNKNOWN FUNCTION 724 1	Member of the plant-specific DUF724 protein family. Arabidopsis has 10 DUF724 proteins. Loss of function mutant has a WT phenotype	agenet domain protein (DOMAIN OF UNKNOWN FUNCTION 724 1)
AT1G03310	0.0382862	0.827702			DBE1	debranching enzyme 1	Encodes a protein with strong similarity to isoamylase (EC:3.2.1.68) however lacks critical residues known to be important for activity. Appears to co localize with ISA1 in the chloroplast isoamylase complex. Mutations in this gene cause the loss of detectable isoamylase activity and the disruption of normal starch structure. It has been postulated that AtISA2 interacts with AtISA1 to form the Is…	debranching enzyme 1
AT1G03330	-0.261119	0.250884			LSM2	SM-like 2		Small nuclear ribonucleoprotein family protein
AT1G03340	0.261191	0.456081
AT1G03350	-0.0146898	0.932285
AT1G03360	-0.282586	0.3229			RRP4	ribosomal RNA processing 4		ribosomal RNA processing 4
AT1G03365	-0.71918	0.000132465
AT1G03370	0.746824	0.00596833
AT1G03380	0.227131	0.192394			ATG18G	homolog of yeast autophagy 18 (ATG18) G		yeast autophagy 18 G-like protein
AT1G03390	-4.89083	4.67686e-12
AT1G03400	0.81778	0.00649573
AT1G03410	-0.0957434	0.697058			2A6			2-oxoglutarate (2OG) and Fe(II)-dependent oxygenase superfamily protein
AT1G03430	0.131294	0.53563			AHP5	histidine-containing phosphotransfer factor 5	Encodes AHP5, one of the six Arabidopsis thaliana histidine phosphotransfer proteins (AHPs). AHPs function as redundant positive regulators of cytokinin signaling. Members of the AHP gene family include: AT3G21510 (AHP1), AT3G29350 (AHP2), AT5G39340 (AHP3), AT3G16360 (AHP4), AT1G03430 (AHP5) and AT1G80100 (AHP6).	histidine-containing phosphotransfer factor 5
AT1G03440	-0.0538713	0.794715
AT1G03457	-0.712251	0.0099216						RNA-binding (RRM/RBD/RNP motifs) family protein
AT1G03470	-1.68044	5.32898e-08			NET3A	Networked 3A	Encodes a member of the NET superfamily of proteins that potentially couples different membranes to the actin cytoskeleton in plant cells. It colocalizes with filamentous actin and is localized to the nuclear membrane and the vacuolar membrane.	Kinase interacting (KIP1-like) family protein
AT1G03475	0.180152	0.357187			LIN2	LESION INITIATION 2	Encodes coproporphyrinogen III oxidase, a key enzyme in the biosynthetic pathway of chlorophyll and heme, a tetrapyrrole pathway. Mutants express cytological and molecular markers associated with the defense responses, usually activated by pathogen infection.	Coproporphyrinogen III oxidase
AT1G03510	0.663204	0.308287
AT1G03520	-0.182786	0.416053
AT1G03530	0.0430906	0.886919			NAF1	nuclear assembly factor 1		nuclear assembly factor 1
AT1G03540	-0.404933	0.281051
AT1G03550	-0.955442	0.025168			SCAMP4	Secretory carrier membrane protein 4		Secretory carrier membrane protein (SCAMP) family protein
AT1G03560	-0.212854	0.410635
AT1G03590	-0.704457	0.00580276
AT1G03600	0.718301	0.00632149			PSB27			photosystem II family protein
AT1G03610	0.414707	0.0263809
AT1G03620	-0.832446	0.229479						ELMO/CED-12 family protein
AT1G03630	0.267983	0.138939			POR C	protochlorophyllide oxidoreductase C	Encodes for a protein with protochlorophyllide oxidoreductase activity. The enzyme is NADPH- and light-dependent.	protochlorophyllide oxidoreductase C
AT1G03650	1.52741	0.000135012
AT1G03660	2.20377	0.0524032
AT1G03680	0.331773	0.0837019			THM1	thioredoxin M-type 1	Encodes a m-type thioredoxin (Trx-m1) localized in chloroplast stroma.	thioredoxin M-type 1
AT1G03687	-0.338018	0.286616
AT1G03710	-2.23928	9.48677e-07
AT1G03730	0.331716	0.330977
AT1G03740	0.0249433	0.90759
AT1G03750	-0.326157	0.278287			SWI2	switch 2		switch 2
AT1G03760	0.364481	0.150466
AT1G03770	-0.57591	0.163605			RING1B	RING 1B	Encodes a nuclear localized protein with similarity to animal polycomb repressive core complex1 (PRC1) core component RING.Appears to function redundantly with ATRING1a, a close paralog. Both interact physically with CLF and LHP1 and appear to function together to repress class I KNOX gene expression.	RING 1B
AT1G03780	-2.04027	2.77597e-09			TPX2	targeting protein for XKLP2	Homolog of vertebrate TPX2. Protein has three domains involved in nuclear targeting, one in nuclear export and two in microtubule binding. Involved in mitotic spindle assembly during late prophase and early prometaphase.	targeting protein for XKLP2
AT1G03820	-0.528761	0.168949
AT1G03830	-0.371307	0.316119						guanylate-binding family protein
AT1G03840	-2.05438	0.00603916			MGP	Magpie	MGP is a nuclear-localized putative transcription factor with three zinc finger domains. MGP can interact with three proteins implicated in root patterning: SCR, SHR, and JKD in Y2H assays, and these interactions depend on the first zinc finger in MGP. MGP appears to be a direct transcriptional target of SHR and SCR, based on promoter binding assays, though it is not expressed in the QC, based on…	C2H2 and C2HC zinc fingers superfamily protein
AT1G03850	3.22591	1.54086e-05					Encodes glutaredoxin ATGRXS13, required to facilitate Botrytis cinerea infection of Arabidopsis thaliana plants. Sylvain La Camera et al (2011, PMID:21756272) reported a third splice variant in addition to the two annotated in TAIR10. It is a member of the CC-type glutaredoxin (ROXY) family that has been shown to interact with the transcription factor TGA2 and suppress ORA59 promoter activity.
AT1G03860	0.962084	1.7806e-09	0.120842	0.755436	PHB2	prohibitin 2	prohibitin 2	prohibitin 2
AT1G03870	1.69934	7.70665e-06			FLA9	FASCICLIN-like arabinoogalactan 9	fasciclin-like arabinogalactan-protein 9 (Fla9). Possibly involved in embryogenesis and seed development.	FASCICLIN-like arabinoogalactan 9
AT1G03900	0.975186	6.10351e-06			ABCI18	ATP-binding cassette I18	member of NAP family, an heterogeneous subfamily of the ATP-binding Cassette (ABC) superfamily of membrane transporters. The NAPs proteins are characterized by having only one nucleotide-binding folds (NBFs) domain.	non-intrinsic ABC protein 4
AT1G03905	-0.65243	0.319998			ABCI19	ATP-binding cassette I19		P-loop containing nucleoside triphosphate hydrolases superfamily protein
AT1G03910	-0.0802872	0.646205					Encodes the Arabidopsis homolog of a conserved eukaryotic protein without known functional domains. The protein that localizes to nuclear speckles and colocalizes with known splicing proteins.	cactus-binding carboxy-terminal, cactin
AT1G03920	-1.40661	0.0110741						Protein kinase family protein
AT1G03930	0.602863	0.00598749			ADK1	dual specificity kinase 1	Phosphorylates serine, threonine, and tyrosine	dual specificity kinase 1
AT1G03950	0.98624	0.000717178			VPS2.3	vacuolar protein sorting-associated protein 2.3		vacuolar protein sorting-associated protein 2.3
AT1G03960	-0.343617	0.236504
AT1G03970	-0.0262663	0.907046			GBF4	G-box binding factor 4	encodes a basic leucine zipper G-box binding factor that can bind to G-box motifs only as heterodimers with GBF2 or GBF3. A single amino acid change can confer G-box binding as homodimers.	G-box binding factor 4
AT1G03980	-0.0637835	0.930035				phytochelatin synthase 2
AT1G04000	-0.288758	0.514921
AT1G04010	-0.360966	0.143982			PSAT1	phospholipid sterol acyl transferase 1		phospholipid sterol acyl transferase 1
AT1G04020	-1.02458	0.00153459			BARD1	breast cancer associated RING 1	Encodes a protein containing two tandem BRCA1 C-Terminal (BRCT) domains, which function in phosphorylation-dependent protein-protein interactions. Loss of function mutations cause defects in meristem organization due to failure to repress WUS. BARD1 binds to WUS promoter and over expression of BARD reduces the extent of WUS expression.	breast cancer associated RING 1
AT1G04030	-1.26446	5.39518e-06
AT1G04040	1.41768	2.27498e-05
AT1G04050	-1.02077	0.00342795			SUVR1	homolog of SU(var)3-9 1	Encodes SUVR1, one of the four closely related Arabidopsis SUVR proteins that belong to the SU(VAR)3-9 subgroup of SET-domain proteins. Proteins containing the evolutionarily conserved SET domain are involved in regulation of eukaryotic gene expression and chromatin structure through their histone lysine methyltransferase (HMTase) activity. SUVR1, SUVR2 and SUVR4 proteins contain a novel domain a…	histone-lysine N-methyltransferase SUVR2-like protein
AT1G04070	-0.102446	0.827609			TOM22-I	translocase of outer membrane 22-I	Subunit of the TOM complex, a translocase in the outer mitochondrial membrane that selectively allows proteins with a mitochondrial targeting sequence to enter the mitochondrion.	translocase of outer membrane 22-I
AT1G04080	-0.105122	0.467531			PRP39a			Tetratricopeptide repeat (TPR)-like superfamily protein
AT1G04090	0.0313786	0.949083
AT1G04100	-0.277671	0.444573			IAA10	indoleacetic acid-induced protein 10	Auxin induced gene, IAA10 (IAA10).	indoleacetic acid-induced protein 10
AT1G04110	-1.19985	0.000466155			SDD1	STOMATAL DENSITY AND DISTRIBUTION 1	Initially identified as a mutation affecting stomatal development and distribution. Encodes a protein similar to serine proteases.	Subtilase family protein
AT1G04120	-0.741892	0.00102			ABCC5	ATP-binding cassette C5	encodes a high-affinity inositol hexakisphosphate transporter that plays a role in guard cell signaling and phytate storage. It is a member of MRP subfamily / ABC transporter subfamily C.	multidrug resistance-associated protein 5
AT1G04130	-0.439689	0.119588			TPR2	tetratricopeptide repeat 2	Encodes one of the 36 carboxylate clamp (CC)-tetratricopeptide repeat (TPR) proteins (Prasad 2010, Pubmed ID: 20856808). Interacts with Hsp90/Hsp70 as co-chaperone.	Tetratricopeptide repeat (TPR)-like superfamily protein
AT1G04140	0.232347	0.113301
AT1G04150	-2.29941	0.00404319						C2 calcium/lipid-binding plant phosphoribosyltransferase family protein
AT1G04160	-1.15423	0.000885882			XIB	myosin XI B	Encodes a member of the type XI myosin protein family involved in root hair elongation.	myosin XI B
AT1G04170	-0.130369	0.378057			EIF2 GAMMA	eukaryotic translation initiation factor 2 gamma subunit	protein synthesis initiation factor eIF2 gamma The mRNA is cell-to-cell mobile.	eukaryotic translation initiation factor 2 gamma subunit
AT1G04180	-2.15772	0.0359302			YUC9	YUCCA 9		YUCCA 9
AT1G04190	-0.407038	0.0524744			TPR3	tetratricopeptide repeat 3	Encodes one of the 36 carboxylate clamp (CC)-tetratricopeptide repeat (TPR) proteins (Prasad 2010, Pubmed ID: 20856808) with potential to interact with Hsp90/Hsp70 as co-chaperones.	Tetratricopeptide repeat (TPR)-like superfamily protein
AT1G04200	0.229202	0.31697
AT1G04210	-0.150991	0.328153
AT1G04220	-2.50379	1.13661e-10			KCS2	3-ketoacyl-CoA synthase 2	Encodes KCS2, a member of the 3-ketoacyl-CoA synthase family involved in the biosynthesis of VLCFA (very long chain fatty acids).	3-ketoacyl-CoA synthase 2
AT1G04230	0.0223549	0.929977
AT1G04240	0.184405	0.553607				SHORT HYPOCOTYL 2
AT1G04250	1.08052	4.74421e-05			AXR3	AUXIN RESISTANT 3	Transcription regulator acting as repressor of auxin-inducible gene expression. Auxin-inducible AUX/IAA gene. Short-lived nuclear protein with four conserved domains. Domain III has homology to beta alpha alpha dimerization and DNA binding domains. Involved in auxin signaling and is a positive modulator of natural leaf senescence. Auxin induces the degradation of the protein in a dosage-dependent…	AUX/IAA transcriptional regulator family protein
AT1G04260	0.0453746	0.853025			MPI7	CAMV movement protein interacting protein 7	Encodes protein that interacts with CaMV movement protein. Colocalizes in the cytoplasm with the movement protein. Has similarity to mammalian proteins (such as the rat PRA1) which have been described as rab acceptors.	CAMV movement protein interacting protein 7
AT1G04270	-0.135555	0.495969			RPS15	cytosolic ribosomal protein S15	Encodes cytosolic ribosomal protein S15.	cytosolic ribosomal protein S15
AT1G04280	0.604221	0.00160615	0.918307	0.414358				P-loop containing nucleoside triphosphate hydrolases superfamily protein
AT1G04290	0.272263	0.234458
AT1G04300	0.12457	0.53511						TRAF-like superfamily protein
AT1G04310	-0.910929	0.026453			ERS2	ethylene response sensor 2	encodes an ethylene receptor related to bacterial two-component histidine kinases.	ethylene response sensor 2
AT1G04340	-0.339306	0.140839
AT1G04350	0.522465	0.0345267
AT1G04360	0.52899	0.357894						RING/U-box superfamily protein
AT1G04390	-0.3365	0.186668
AT1G04400	0.0559621	0.726748			CRY2	cryptochrome 2	Blue light receptor mediating blue-light regulated cotyledon expansion and flowering time. Positive regulator of the flowering-time gene CONSTANS. This gene possesses a light-induced CNT2 N-terminal homodimerisation domain.Involved in blue-light induced stomatal opening. Involved in triggering chromatin decondensation. An 80-residue motif (NC80) is sufficient to confer CRY2's physiological functi…	cryptochrome 2
AT1G04410	0.602531	0.00010091			c-NAD-MDH1	cytosolic-NAD-dependent malate dehydrogenase 1	predicted to encode a cytosolic malate dehydrogenase.	Lactate/malate dehydrogenase family protein
AT1G04420	0.35751	0.130415
AT1G04430	0.11514	0.541358
AT1G04440	0.679907	7.96468e-06			CKL13	casein kinase like 13		casein kinase like 13
AT1G04480	0.156305	0.460445
AT1G04490	0.911006	0.152071
AT1G04510	-0.173641	0.218289			MAC3A	MOS4-associated complex 3A	Encodes MAC3A, a U-box proteins with homology to the yeast and human E3 ubiquitin ligase Prp19. Associated with the MOS4-Associated Complex (MAC). Involved in plant innate immunity. Regulator of flowering time.	MOS4-associated complex 3A
AT1G04520	-1.11884	3.11434e-05			PDLP2	plasmodesmata-located protein 2	Encodes a plasmodesmal protein that may be involved in the intercellular movement of molecules through the plasmodesmata.	plasmodesmata-located protein 2
AT1G04530	-0.0557467	0.77969			TPR4	tetratricopeptide repeat 4	Encodes one of the 36 carboxylate clamp (CC)-tetratricopeptide repeat (TPR) proteins (Prasad 2010, Pubmed ID: 20856808) with potential to interact with Hsp90/Hsp70 as co-chaperones.	Tetratricopeptide repeat (TPR)-like superfamily protein
AT1G04550	-0.545154	0.00443264			IAA12	indole-3-acetic acid inducible 12	IAA12/BDL plays a role in auxin-mediated processes of apical-basal patterning in the embryo. bdl mutants lack a primary root meristem	AUX/IAA transcriptional regulator family protein
AT1G04555	0.856358	0.0149806
AT1G04570	-1.02985	0.00099335
AT1G04580	-3.1459	2.75831e-05			AO4	aldehyde oxidase 4	Encodes aldehyde oxidase AAO4 preferentially expressed in developing seeds.	aldehyde oxidase 4
AT1G04590	-0.478149	0.0627163
AT1G04600	0.638513	0.314456			XIA	myosin XI A	member of Myosin-like proteins	myosin XI A
AT1G04620	-0.249989	0.319534			HCAR	7-hydroxymethyl chlorophyll a (HMChl) reductase	Encodes a 7-hydroxymethyl chlorophyll a reductase, an enzyme of the chlorophyll cycle that converts 7-hydroxymethyl chlorophyll a to chlorophyll a.	coenzyme F420 hydrogenase family / dehydrogenase, beta subunit family
AT1G04630	-0.0681358	0.744318			MEE4	maternal effect embryo arrest 4		GRIM-19 protein
AT1G04635	-0.54643	0.20812			EMB1687	EMBRYO DEFECTIVE 1687		ribonuclease P family protein / Rpp14 family protein
AT1G04640	0.465695	0.0156193	-0.709687	0.0995595	LIP2	lipoyltransferase 2	Lipoyltransferase, located in mitochondria but not found in chloroplasts	lipoyltransferase 2
AT1G04650	-1.38008	0.00068545						holliday junction resolvase
AT1G04680	-0.0996929	0.659526
AT1G04690	0.186927	0.229594			KAB1	potassium channel beta subunit 1		potassium channel beta subunit 1
AT1G04700	-1.04607	0.0156796
AT1G04710	0.689052	0.000520945			PKT4	peroxisomal 3-ketoacyl-CoA thiolase 4	EC2.3.1.16 thiolase. Its transcript levels change after inducing MUTE expression in a mute background.	peroxisomal 3-ketoacyl-CoA thiolase 4
AT1G04730	-0.873011	0.0108692			CTF18	CHROMOSOME TRANSMISSION FIDELITY 18	Necessary for sister chromatid cohesion. Acts in synergy with ETG1.	P-loop containing nucleoside triphosphate hydrolases superfamily protein
AT1G04750	-0.160035	0.239213			VAMP721	vesicle-associated membrane protein 721	Encodes vesicle-associated membrane protein 7B (VAMP7B, or VAMP721). Required for cell plate formation.VAMP721 interacts with KAT1 and KC1 K+ channels, affects channel gating and suppresses the K+ current within the physiological voltage range. Post-transcriptionally regulated by CRT1/2 under ER stress.	vesicle-associated membrane protein 721
AT1G04760	-1.03865	0.0150063			VAMP726	vesicle-associated membrane protein 726	member of Synaptobrevin -like protein family	vesicle-associated membrane protein 726
AT1G04770	0.0963692	0.766252						Tetratricopeptide repeat (TPR)-like superfamily protein
AT1G04780	0.0947719	0.536586
AT1G04790	-0.145615	0.41681
AT1G04800	0.192043	0.643412
AT1G04810	0.326279	0.0619359
AT1G04820	-0.507231	0.00429217			TUA4	tubulin alpha-4 chain	Encodes an alpha tubulin isoform that is expressed in roots, leaves and flowers.	tubulin alpha-4 chain
AT1G04830	0.0241314	0.934826
AT1G04840	0.371151	0.407549
AT1G04850	0.2543	0.126189
AT1G04860	-0.0202992	0.901329			UBP2	ubiquitin-specific protease 2	Encodes a ubiquitin-specific protease.	ubiquitin-specific protease 2
AT1G04870	0.706575	0.00103181			PRMT10	protein arginine methyltransferase 10	Encodes a type I protein arginine methyltransferase based on the At1g04870.2 gene model. PRMT10 can catalyze the asymmetric dimethylation of arginine 3 on histone 4 and can also methylate myelin basic protein in vitro. Mutants lacking PRMT10 flower late due to defects in the autonomous pathway and they have elevated levels of FLC transcripts.	protein arginine methyltransferase 10
AT1G04880	-2.10032	0.000887793						HMG (high mobility group) box protein with ARID/BRIGHT DNA-binding domain-containing protein
AT1G04900	0.32908	0.236322
AT1G04910	-0.0268962	0.889431
AT1G04920	-0.776157	0.134934			SPS3F	sucrose phosphate synthase 3F	Encodes a sucrose-phosphate synthase whose activity is stimulated by Glc-6-P and inhibited by Pi.	sucrose phosphate synthase 3F
AT1G04930	0.973676	0.116959						hydroxyproline-rich glycoprotein family protein
AT1G04940	0.05018	0.752532			Tic20-I	translocon at the inner envelope membrane of chloroplasts 20-I	Tic20 is believed to function as a component of the protein-conducting channel at the inner envelope membrane. Genes AT1G04940 and AT1G04945 were switched for the TAIR7 genome release to give consistency with MIPs annotation. The Arabidopsis genome encodes four Tic20 homologous proteins, AT1G04940(Tic20-I), AT2G47840(Tic20-II), AT4G03320(Tic20-IV) and AT5G55710(Tic20-V).	translocon at the inner envelope membrane of chloroplasts 20
AT1G04945	0.262771	0.336526
AT1G04950	-0.27253	0.145865			TAFII59	TATA BOX ASSOCIATED FACTOR II 59	Encodes one of two Arabidopsis proteins with significant similarity to the histone fold TBP-associated factor TAF6. Mutants are embryo lethal and transmission of the mutant allele through the male gametophyte is significantly reduced. This is due to reduced pollen tube growth of the mutant.	TATA BOX ASSOCIATED FACTOR II 59
AT1G04960	0.253408	0.286557
AT1G04970	0.0751162	0.735807						lipid-binding serum glycoprotein family protein
AT1G04980	1.24985	0.000671824			PDIL2-2	PDI-like 2-2	Encodes a protein disulfide isomerase-like (PDIL) protein, a member of a multigene family within the thioredoxin (TRX) superfamily. Transcript levels for this gene are up-regulated in response to three different chemical inducers of ER stress (dithiothreitol, beta-mercaptoethanol, and tunicamycin). AtIRE1-2 does not appear to be required for this response, but the atbzip60 mutant has a diminished…	PDI-like 2-2
AT1G04985	0.676683	0.0378056
AT1G04990	0.26823	0.309513
AT1G05000	1.38211	0.0842814			PFA-DSP1	plant and fungi atypical dual-specificity phosphatase 1	Encodes an atypical dual-speci&#64257	Phosphotyrosine protein phosphatases superfamily protein
AT1G05010	0.597034	0.00124308			EFE	ethylene-forming enzyme	Encodes 1-aminocyclopropane-1-carboxylate oxidase	ethylene-forming enzyme
AT1G05020	0.21435	0.795633						ENTH/ANTH/VHS superfamily protein
AT1G05030	0.274157	0.157538
AT1G05055	-0.368302	0.139894			GTF2H2	general transcription factor II H2	Member of transcription factor TFIIH complex. Involved in transcription and DNA repair and interacts with AtXPD.	general transcription factor II H2
AT1G05060	0.867676	0.0119533
AT1G05070	0.136512	0.661022						transmembrane protein, putative (DUF1068)
AT1G05090	-0.154499	0.620025
AT1G05120	-0.390725	0.035999
AT1G05140	0.457597	0.0271988
AT1G05150	-0.608938	0.00311652
AT1G05160	0.0418277	0.859692			CYP88A3	cytochrome P450, family 88, subfamily A, polypeptide 3	Encodes an ent-kaurenoic acid hydroxylase, a member of the CYP88A cytochrome p450 family.	cytochrome P450, family 88, subfamily A, polypeptide 3
AT1G05170	-0.29151	0.225103
AT1G05180	0.335496	0.0271175			AXR1	AUXIN RESISTANT 1	Encodes a subunit of the RUB1 activating enzyme that regulates the protein degradation activity of Skp1-Cullin-Fbox complexes, primarily, but not exclusively, affecting auxin responses. Acts alongside AS1 to exclude BP expression from leaves. Promotes degradation of the cytokinin response repressor ARR5. Affects expression of key DNA repair and meiotic genes, signifcant role in DNA repair.	NAD(P)-binding Rossmann-fold superfamily protein
AT1G05190	0.0517544	0.792498			EMB2394	embryo defective 2394		Ribosomal protein L6 family
AT1G05200	0.400368	0.0119214			GLR3.4	glutamate receptor 3.4	Encodes a putative glutamate receptor GLR3 with dual localization in plastid and plasma membrane.	glutamate receptor 3.4
AT1G05205	0.150969	0.538639
AT1G05210	-0.5721	0.0295498
AT1G05230	-0.214073	0.262604			HDG2	homeodomain GLABROUS 2	Encodes a homeobox-leucine zipper family protein belonging to the HD-ZIP IV family. Mutants have trichomes that appear glass-like under a dissecting microscope as compared to the wild-type trichomes. The mutations do not affect trichome growth or branch number.	homeodomain GLABROUS 2
AT1G05260	-2.70912	1.19526e-06			RCI3	RARE COLD INDUCIBLE GENE 3	Encodes a cold-inducible cationic peroxidase that is involved in the stress response. In response to low temperature, RCI3 transcripts accumulate in the aerial part and in roots of etiolated seedlings but only in roots of light-grown seedlings. The mRNA is cell-to-cell mobile.	Peroxidase superfamily protein
AT1G05270	0.186067	0.280629
AT1G05300	0.959827	0.0821513			ZIP5	zinc transporter 5 precursor	member of Fe(II) transporter isolog family	zinc transporter 5 precursor
AT1G05310	0.661866	0.135198
AT1G05320	-0.27095	0.436515						myosin heavy chain, embryonic smooth protein
AT1G05340	2.76869	4.42253e-06						cysteine-rich TM module stress tolerance protein
AT1G05350	0.261328	0.326178
AT1G05360	-0.483628	0.02123			KMS2	Killing Me Slowly 2	KMS2 encode a endoplasmic reticulum protein involved in the early secretory pathway.	vacuole membrane-like protein
AT1G05370	0.0477906	0.940719
AT1G05380	-0.287541	0.130148
AT1G05385	0.336977	0.0627553			LPA19	LOW PSII ACCUMULATION 19	Encodes a Psb27 homolog involved in photosystem II biogenesis.	photosystem II 11 kDa protein-like protein
AT1G05410	-0.257649	0.25209
AT1G05430	-0.197081	0.359172
AT1G05440	-2.1909	4.23007e-09
AT1G05460	-0.704067	0.00063103			SDE3	SILENCING DEFECTIVE	Encodes a protein with similarity to RNA helicases. Mutants are defective in post-transcriptional gene silencing.	P-loop containing nucleoside triphosphate hydrolases superfamily protein
AT1G05470	-1.04714	0.00120197			CVP2	COTYLEDON VASCULAR PATTERN 2	Encodes an inositol polyphosphate 5' phosphatase (5PTase) that is required for the proper recruitment of cells into developing vascular tissue in leaves and cotyledons. It is most similar to Type I 5PTases that are known to cleave a phosphate from IP3 or IP4. cvp2 mutants have elevated levels of IP3 and are hypersensitive to ABA in seed germination assays.	DNAse I-like superfamily protein
AT1G05490	-2.56694	2.82086e-13			chr31	chromatin remodeling 31		chromatin remodeling 31
AT1G05500	0.111284	0.507078			NTMC2T2.1		Encodes a endomembrane-localized synaptotagmin. Synaptotagmin family proteins are calcium sensors that regulate exocytosis in mammalian cells.	Calcium-dependent lipid-binding (CaLB domain) family protein
AT1G05520	-0.0546774	0.766074						Sec23/Sec24 protein transport family protein
AT1G05540	-1.51328	0.000110317						hypothetical protein (DUF295)
AT1G05550	-1.7651	0.0461615						hypothetical protein (DUF295)
AT1G05560	-0.373125	0.326872				UDP-glucosyltransferase 75B1
AT1G05570	0.171394	0.590631			CALS1	callose synthase 1	Encodes a callose synthase 1 catalytic subunit . Member of Glycosyltransferase Family- 48.	callose synthase 1
AT1G05575	1.28613	0.072396						transmembrane protein
AT1G05590	-0.26745	0.2934			HEXO2	beta-hexosaminidase 2	Encodes a protein with &#946	beta-hexosaminidase 2
AT1G05600	-0.034707	0.884415			EMB3101	EMBRYO DEFECTIVE 3101		Tetratricopeptide repeat (TPR)-like superfamily protein
AT1G05620	-0.0879642	0.686695			URH2	uridine-ribohydrolase 2	Encodes a cytosolic inosine nucleoside hydrolase. It forms a heterocomplex with NSH1 with almost two orders of magnitude higher catalytic efficiency for xanthosine hydrolysis than observed for NSH1 alone. Transcript levels for this gene are elevated in older leaves suggesting that it may play a role in purine catabolism during senescence.	uridine-ribohydrolase 2
AT1G05630	0.647061	0.0362132			5PTASE13	inositol-polyphosphate 5-phosphatase 13	Encodes an inositol polyphosphate 5-phosphatase with phosphatase activity toward only Ins(1,4,5)P3. Induced in response to ABA and wounding treatments. Expressed in young seedlings and flowers, while no transcripts were detectable in maturated roots, stems, and rosette leaves Modulates the development of cotyledon veins through its regulation of auxin homeostasis. Involved in blue light lightñsti…	Endonuclease/exonuclease/phosphatase family protein
AT1G05640	-0.900548	0.0732064
AT1G05670	-0.495833	0.082317
AT1G05675	3.52413	8.77138e-10
AT1G05680	4.00358	1.05165e-07			UGT74E2	Uridine diphosphate glycosyltransferase 74E2	Encodes a UDP-glucosyltransferase, UGT74E2, that acts on IBA (indole-3-butyric acid) and affects auxin homeostasis. The transcript and protein levels of this enzyme are strongly induced by H2O2 and may allow integration of ROS (reactive oxygen species) and auxin signaling. This enzyme can also transfer glycosyl groups to several compounds related to the explosive TNT when this synthetic compound …	Uridine diphosphate glycosyltransferase 74E2
AT1G05690	0.172757	0.677922			BT3	BTB and TAZ domain protein 3	BTB and TAZ domain protein. Acts redunantly with BT1 and BT2 during female gametophyte development. Acts with BT2 during male gametophyte development.	BTB and TAZ domain protein 3
AT1G05710	-1.21075	0.00204581
AT1G05720	-0.144793	0.515818
AT1G05730	0.942892	0.0290886
AT1G05750	0.304072	0.203754			PDE247	pigment defective 247	Encodes a pentatricopeptide repeat protein required for editing of rpoA and clpP chloroplast transcripts.	Tetratricopeptide repeat (TPR)-like superfamily protein
AT1G05760	0.230384	0.554886				restricted tev movement 1
AT1G05770	-0.441629	0.498601
AT1G05780	0.376996	0.278438
AT1G05785	0.293497	0.335179
AT1G05790	-0.127105	0.485381
AT1G05805	0.699049	0.00367691						basic helix-loop-helix (bHLH) DNA-binding superfamily protein
AT1G05810	1.46119	1.33907e-05				RAB GTPase homolog A5E
AT1G05820	-0.118879	0.781807			SPPL5	SIGNAL PEPTIDE PEPTIDASE-LIKE 5		SIGNAL PEPTIDE PEPTIDASE-LIKE 5
AT1G05830	-0.382728	0.0665113			ATX2	trithorax-like protein 2	Encodes a homolog of trithorax, a histone-lysine N-methyltransferase. Paralog of ATX1. Unlike ATX1 which is involved in trimethylating of histone H3-mysine 4, ATX2 is involved in dimethylating of histone H3-lysine 4. ATX1 and ATX2 influence the expression of largely nonoverlapping gene sets. The expression pattern of ATX2 is also different from that of ATX1.	trithorax-like protein 2
AT1G05835	-1.75499	3.72538e-08
AT1G05840	-0.0740464	0.696708
AT1G05850	0.121948	0.483588			POM1	POM-POM1	Encodes an endo chitinase-like protein AtCTL1. Essential for tolerance to heat, salt and drought stresses. Also involved in root hair development, cell expansion and response to cytokinin. Allelic to erh2. 11 alleles described in Hauser (1995). Mutant is defective in acquired thermotolerance, appears semidwarf throughout its life cycle and has extra lateral branches. There are two EMS alleles. Ex…	Chitinase family protein
AT1G05860	0.19249	0.475694
AT1G05870	-0.587358	0.00130702
AT1G05890	0.121561	0.466763			ARI5	ARIADNE 5		RING/U-box superfamily protein
AT1G05900	-0.0309827	0.89441			NTH2	endonuclease III 2		endonuclease III 2
AT1G05910	-0.700415	3.48573e-05						cell division cycle protein 48-related / CDC48-like protein
AT1G05940	0.503535	0.0111651			CAT9	cationic amino acid transporter 9	Encodes a member of the cationic amino acid transporter (CAT) subfamily of amino acid polyamine choline transporters.	cationic amino acid transporter 9
AT1G05950	-1.48459	5.83998e-05
AT1G05960	-0.00200972	0.991045						ARM repeat superfamily protein
AT1G05970	-0.0913872	0.782939						RNA-binding (RRM/RBD/RNP motifs) family protein
AT1G06000	-1.33187	7.70976e-05					encodes a flavonol-7-O-rhamnosyltransferase involved in the formation of rhamnosylated flavonols	UDP-Glycosyltransferase superfamily protein
AT1G06010	-0.37127	0.205811
AT1G06040	0.242872	0.128488			STO	SALT TOLERANCE	Encodes salt tolerance protein (STO) which confers salt tolerance to yeast cells. Fully complements calcineurin deficient yeast but does not encode a phosphoprotein phosphatase. Sequence has similarities to CONSTANS. STO co-localizes with COP1 and plays a role in light signaling.STO transcript levels are regulated by photoperiod and phtyohormones. STO competes with FLC in the regulation of floral…	B-box zinc finger family protein
AT1G06050	0.662026	0.0193723
AT1G06060	0.452033	0.0758319
AT1G06070	-0.518504	0.0121517						Basic-leucine zipper (bZIP) transcription factor family protein
AT1G06080	-1.73209	2.74983e-05			ADS1	delta 9 desaturase 1	Encodes a protein homologous to delta 9 acyl-lipid desaturases of cyanobacteria and acyl-CoA desaturases of yeast and mammals. expression down-regulated by cold temperature. It is involved in the desaturation of VLCFAs to make monounsaturated VLCFAs.	delta 9 desaturase 1
AT1G06090	0.0894555	0.893753						Fatty acid desaturase family protein
AT1G06100	0.174598	0.852014						Fatty acid desaturase family protein
AT1G06110	0.0986197	0.608964			SKIP16	SKP1/ASK-interacting protein 16		SKP1/ASK-interacting protein 16
AT1G06130	0.409336	0.0128088	0.0377774	0.933149	GLX2-4	glyoxalase 2-4		glyoxalase 2-4
AT1G06140	1.14049	0.0214365			MEF3	mitochondrial editing factor 3	Encodes MEF3 (mitochondrial editing factor 3), a PPR (pentatricopeptide repeat) protein of the E domain subclass. Functions in mitochondrial RNA editing.	Pentatricopeptide repeat (PPR) superfamily protein
AT1G06149	-0.695596	0.000498056
AT1G06150	0.104571	0.722175			EMB1444	EMBRYO DEFECTIVE 1444		basic helix loop helix (bHLH) DNA-binding superfamily protein
AT1G06160	1.88914	0.00845974			ORA59	octadecanoid-responsive Arabidopsis AP2/ERF 59	encodes a member of the ERF (ethylene response factor) subfamily B-3 of ERF/AP2 transcription factor family. The protein contains one AP2 domain. There are 18 members in this subfamily including ATERF-1, ATERF-2, AND ATERF-5.	octadecanoid-responsive AP2/ERF 59
AT1G06170	-2.44488	4.12702e-06						basic helix-loop-helix (bHLH) DNA-binding superfamily protein
AT1G06180	-0.763544	0.0482171			MYB13	myb domain protein 13	member of MYB3R- and R2R3- type MYB- encoding genes	myb domain protein 13
AT1G06190	0.0918397	0.623261				Rho-N 1
AT1G06200	0.389978	0.0240921
AT1G06210	-0.339939	0.0369937						ENTH/VHS/GAT family protein
AT1G06220	-0.239536	0.093783			MEE5	MATERNAL EFFECT EMBRYO ARREST 5	Encodes a protein with similarity to splicing factor Snu114. Snu114 is thought to be involved in activation of the splicosome. Loss of GFA1 function results in reduced female fertility. Approximately 50% of ovules abort due to defects in the female gametophyte. In mutant gametophytes antipodal cells express egg cell markers suggesting a defect in specification of cell fate.GFA1 is also required t…	Ribosomal protein S5/Elongation factor G/III/V family protein
AT1G06230	-0.276239	0.0900824			GTE4	global transcription factor group E4	This gene is predicted to encode a bromodomain-containing protein. Plant lines expressing RNAi constructs targeted against GTE4 show some resistance to agrobacterium-mediated root transformation.	global transcription factor group E4
AT1G06240	0.296453	0.262971
AT1G06250	-4.79696	1.07575e-12
AT1G06260	-3.93768	0.0179344
AT1G06270	-0.266251	0.363923
AT1G06280	-3.07168	9.72687e-05			LBD2	LOB domain-containing protein 2		LOB domain-containing protein 2
AT1G06290	0.472361	0.00905383			ACX3	acyl-CoA oxidase 3	Encodes an acyl-CoA oxidase with specificity for medium chain fatty acids. The mRNA is cell-to-cell mobile.	acyl-CoA oxidase 3
AT1G06350	-3.05188	1.24078e-13			ADS4	delta 9 desaturase 4		Fatty acid desaturase family protein
AT1G06360	-0.483953	0.120227						Fatty acid desaturase family protein
AT1G06380	0.085117	0.777059
AT1G06390	0.0840206	0.619763			GSK1	GSK3/SHAGGY-like protein kinase 1	encodes a GSK3/shaggy-like protein kinase. Gene expression is induced by NaCl and ABA but not KCl, suggesting that this gene may be involved in response to osmotic stress. This protein can interact with the BZR1 protein involved in brassinosteroid-mediated signaling in a Y2H assay and promotes BZR1 phosphorylation in protoplasts.	GSK3/SHAGGY-like protein kinase 1
AT1G06400	-0.00788128	0.958627			ARA-2		small GTP-binding protein (ara-2).RabGTPase functioning in anterograde trafficking from trans-Golgi network/early endosomal compartments to the plasma membrane as well as in responses to salinity stress.	Ras-related small GTP-binding family protein
AT1G06410	0.0471421	0.778198			TPS7	trehalose-phosphatase/synthase 7	Encodes an enzyme putatively involved in trehalose biosynthesis. Though the protein has both trehalose-6-phosphate synthase (TPS)-like and trehalose-6-phosphate phosphatase (TPP)-like domains, neither activity has been detected in enzymatic assays nor has the protein been able to complement yeast TPS or TPP mutants.	trehalose-phosphatase/synthase 7
AT1G06420	-1.68114	0.0327309
AT1G06430	0.75838	0.000568931			FTSH8	FTSH protease 8	encodes a FtsH protease that is localized to the chloroplast	FTSH protease 8
AT1G06440	1.9106	4.7989e-06
AT1G06450	-0.369262	0.195189						Polynucleotidyl transferase, ribonuclease H-like superfamily protein
AT1G06460	0.144341	0.470798			ACD32.1	alpha-crystallin domain 32.1	ACD32.1 encodes an alpha-crystallin domain containing protein with homology to small heat shock proteins.	alpha-crystallin domain 32.1
AT1G06470	-0.0608247	0.729825
AT1G06475	-0.50455	0.397574
AT1G06490	-0.403083	0.301388			CalS7	callose synthase 7	Encodes Callose Synthase 7 (CalS7), a phloem-specific callose synthase responsible for callose deposition in developing sieve elements during phloem formation and in mature phloem induced by wounding.	glucan synthase-like 7
AT1G06500	0.197712	0.631887
AT1G06510	0.382505	0.0669238
AT1G06515	-0.0790036	0.726122						transmembrane protein, putative (DUF3317)
AT1G06520	-2.20521	4.33098e-06			GPAT1	GLYCEROL-3-PHOSPHATE sn-2-ACYLTRANSFERASE 1	sn-glycerol-3-phosphate 2-O-acyltransferase. Expressed in flower buds and siliques. Homozygous mutant plants are male sterile.	glycerol-3-phosphate acyltransferase 1
AT1G06530	0.169642	0.535516	-0.170915	0.347493	PMD2	peroxisomal and mitochondrial division factor 2	Encodes PEROXISOMAL AND MITOCHONDRIAL DIVISION FACTOR2. Involved in mitochondrial morphogenesis.	Tropomyosin-like protein
AT1G06550	-1.52958	7.50511e-10
AT1G06560	0.280702	0.16753						NOL1/NOP2/sun family protein
AT1G06570	0.498131	0.0411659			PDS1	phytoene desaturation 1	Mutation of the PDS1 locus disrupts the activity of p-hydroxyphenylpyruvate dioxygenase (HPPDase), the first committed step in the synthesis of both plastoquinone and tocopherols in plants.	4-hydroxyphenylpyruvate dioxygenase
AT1G06580	0.264046	0.448093						Pentatricopeptide repeat (PPR) superfamily protein
AT1G06590	0.0356256	0.884955
AT1G06620	1.70025	1.01107e-05
AT1G06630	-0.150854	0.493439
AT1G06640	0.0576953	0.8246
AT1G06645	0.599148	0.0143314
AT1G06650	1.0246	5.83275e-09
AT1G06660	-1.98369	3.98438e-12			JASON	JASON	Encodes JASON. jason mutant produces diploid male gametes leading to triploid progeny. Diploid gametes in the jason mutant are generated by a defect in male meiosis II.	aspartyl/glutamyl-tRNA(Asn/Gln) amidotransferase subunit
AT1G06670	-0.435418	0.0596096			NIH	nuclear DEIH-boxhelicase	nuclear DEIH-box helicase (NIH) encoding a putative RNA and/or DNA helicase homologous to a group of nucleic acid helicases from the DEAD/H family with nuclear DEIH-box helicase (NIH) distinct N- and C-terminal regions that differ from animal DEIH proteins The mRNA is cell-to-cell mobile.	nuclear DEIH-boxhelicase
AT1G06680	0.453746	0.0379826			PSBP-1	photosystem II subunit P-1	Encodes a 23 kD extrinsic protein that is part of photosystem II and participates in the regulation of oxygen evolution. Phosphorylation of this protein is dependent on calcium. In plsp1-1 mutant plastids, the nonmature form of the protein localizes in the stroma. The mRNA is cell-to-cell mobile.	photosystem II subunit P-1
AT1G06690	0.157647	0.46853
AT1G06700	0.24729	0.118991
AT1G06710	-0.368222	0.090091						Tetratricopeptide repeat (TPR)-like superfamily protein
AT1G06720	0.0658582	0.781541
AT1G06730	-0.300649	0.13748
AT1G06760	-0.123595	0.530122						winged-helix DNA-binding transcription factor family protein
AT1G06770	0.0823341	0.708269			DRIP1	DREB2A-interacting protein 1	Encodes a C3HC4 RING-domain-containing ubiquitin E3 ligase capable of interacting with DREB2A. The DRIP1-GFP fusion protein is nuclear-localized. DRIP1 seems to be involved in regulating stress-related transcriptional changes and drought tolerance.	DREB2A-interacting protein 1
AT1G06780	-0.585361	0.00639182			GAUT6	galacturonosyltransferase 6	Encodes a protein with putative galacturonosyltransferase activity. Required for synthesis of native homogalacturonan in growing pollen tubes	galacturonosyltransferase 6
AT1G06790	-0.115316	0.728679						RNA polymerase Rpb7 N-terminal domain-containing protein
AT1G06800	0.652819	0.153811			PLA-I{gamma}1	phospholipase A I gamma 1	Encodes a lipase that hydrolyzes phosphatidylcholine, glycolipids as well as triacylglycerols.	alpha/beta-Hydrolases superfamily protein
AT1G06820	0.226293	0.20638			CRTISO	carotenoid isomerase	Encodes carotenoid isomerase. Catalyzes the isomerization of poly-cis-carotenoids to all-trans-carotenoids. Together with PDS and ZDS, CRTiso is required to complete the synthesis of lycopene from phytoene.	carotenoid isomerase
AT1G06830	1.27199	0.00535139						Glutaredoxin family protein
AT1G06840	-0.36013	0.0502421						Leucine-rich repeat protein kinase family protein
AT1G06850	-0.0584345	0.915019			bZIP52	basic leucine-zipper 52		basic leucine-zipper 52
AT1G06870	-0.250101	0.245854			Plsp2A	plastidic type I signal peptidase 2A		Peptidase S24/S26A/S26B/S26C family protein
AT1G06890	0.202738	0.149691					UXT3 is a member of the NST-KT subfamily of nucleotide/sugar transporters. It is localized to the golgi and functions as a UDP-Xyl transporter.	nodulin MtN21 /EamA-like transporter family protein
AT1G06900	0.241489	0.229387
AT1G06910	-0.590493	0.044357			TRFL7	TRF-like 7	Arabidopsis thaliana myb family transcription factor (At1g06910)	TRF-like 7
AT1G06950	0.117088	0.466494			TIC110	translocon at the inner envelope membrane of chloroplasts 110	Encodes a protein thought to be a part of the translocon at the chloroplast inner envelope. Involved in protein import into the chloroplast and chloroplast biogenesis. C-terminal half of Tic110 functions as scaffolds for protein-protein interactions.	translocon at the inner envelope membrane of chloroplasts 110
AT1G06960	-0.14102	0.600865						RNA-binding (RRM/RBD/RNP motifs) family protein
AT1G06980	-0.830413	0.202284
AT1G06990	-4.39889	8.98425e-07
AT1G07000	1.32697	7.65893e-05			EXO70B2	exocyst subunit exo70 family protein B2	A member of EXO70 gene family, putative exocyst subunits, conserved in land plants. Arabidopsis thaliana contains 23 putative EXO70 genes, which can be classified into eight clusters on the phylogenetic tree.	exocyst subunit exo70 family protein B2
AT1G07010	0.750938	2.38287e-05			SLP1	Shewenella-like protein phosphatase 1		Calcineurin-like metallo-phosphoesterase superfamily protein
AT1G07020	0.0768621	0.806291
AT1G07030	0.677191	0.00537251						Mitochondrial substrate carrier family protein
AT1G07040	-0.156241	0.47389
AT1G07050	0.212064	0.432201						CCT motif family protein
AT1G07060	1.8711	0.00658504				DSB formation
AT1G07070	-0.509958	0.0412964
AT1G07080	0.455348	0.0225845
AT1G07090	1.33769	0.00287093			LSH6	LIGHT SENSITIVE HYPOCOTYLS 6		LIGHT-DEPENDENT SHORT HYPOCOTYLS-like protein (DUF640)
AT1G07110	0.331359	0.0343879			F2KP	fructose-2,6-bisphosphatase	Encodes the bifunctional enzyme fructose-6-phosphate 2-kinase/fructose-2,6-bisphosphatase.	fructose-2,6-bisphosphatase
AT1G07130	-0.249029	0.757834			STN1		Encodes a protein with similarity to yeast STN1, an OB fold protein involved in protecting yeast telomeres. In Arabidopsis, loss of STN1 function mutations exhibit gross morphological abnormalities and defects in telomere architecture and maintenance. STN1 likely plays a role in telomere end capping.	Nucleic acid-binding, OB-fold-like protein
AT1G07140	0.549615	0.000510296			SIRANBP		Encodes a putative Ran-binding protein (siRanBP).	Pleckstrin homology (PH) domain superfamily protein
AT1G07170	0.176025	0.475918
AT1G07180	1.23878	6.58726e-06	-0.141362	0.530312	NDA1	alternative NAD(P)H dehydrogenase 1	Internal NAD(P)H dehydrogenase in mitochondria. The predicted protein sequence has high homology with other designated NAD(P)H DHs from microorganisms	alternative NAD(P)H dehydrogenase 1
AT1G07200	-0.464873	0.0396617					Encodes a member of an eight-gene family (SMAX1 and SMAX1-like) that has weak similarity to AtHSP101, a ClpB chaperonin required for thermotolerance.	Double Clp-N motif-containing P-loop nucleoside triphosphate hydrolases superfamily protein
AT1G07210	0.397004	0.050554
AT1G07220	0.340091	0.106043
AT1G07230	0.198292	0.282765			NPC1	non-specific phospholipase C1		non-specific phospholipase C1
AT1G07240	0.281243	0.182174			UGT71C5	UDP-glucosyl transferase 71C5		UDP-glucosyl transferase 71C5
AT1G07250	0.685781	0.00659862			UGT71C4	UDP-glucosyl transferase 71C4		UDP-glucosyl transferase 71C4
AT1G07260	-1.04477	0.0678419			UGT71C3	UDP-glucosyl transferase 71C3		UDP-glucosyl transferase 71C3
AT1G07270	-0.852939	0.060758						Cell division control, Cdc6
AT1G07280	0.221012	0.298605
AT1G07290	-1.25776	0.157651			GONST2	golgi nucleotide sugar transporter 2	Encodes a GDP-mannose transporter.	golgi nucleotide sugar transporter 2
AT1G07300	0.0293534	0.966796
AT1G07310	0.3572	0.128286
AT1G07320	0.226281	0.315831			RPL4	ribosomal protein L4	encodes a plastid ribosomal protein L4	ribosomal protein L4
AT1G07340	-2.55948	4.2713e-09			STP2	sugar transporter 2		sugar transporter 2
AT1G07350	0.17319	0.369135			SR45a	serine/arginine rich-like protein 45a	Encodes a serine/arginine rich-like protein, SR45a. Involved in the regulation of stress-responsive alternative splicing.	RNA-binding (RRM/RBD/RNP motifs) family protein
AT1G07360	0.180595	0.24935			MAC5A	MOS4-associated complex subunit 5A	Encodes MAC5A, a component of the MOS4-associated complex (MAC) that contributes to snc1- mediated autoimmunity. MAC is a highly conserved nuclear protein complex associated with the spliceosome. Homologues include AT1G07360 (MAC5A), AT2G29580 (MAC5B) and AT5G07060 (MAC5C).	CCCH-type zinc fingerfamily protein with RNA-binding domain-containing protein
AT1G07370	-1.20588	2.32937e-06			PCNA1	proliferating cellular nuclear antigen 1	Encodes putative proliferating cell nuclear antigen involved in cell cycle regulation. May be sumoylated.	proliferating cellular nuclear antigen 1
AT1G07380	-0.0527348	0.850427
AT1G07390	0.833578	0.00552353			RLP1	receptor like protein 1		receptor like protein 1
AT1G07410	-0.422175	0.390824			RABA2b	RAB GTPase homolog A2B		RAB GTPase homolog A2B
AT1G07420	-0.238945	0.140221			SMO2-1	sterol 4-alpha-methyl-oxidase 2-1	Arabidopsis thaliana sterol 4-alpha-methyl-oxidase mRNA. The sterol 4alpha-methyl oxidase2 family proteins SMO2-1 and SMO2-2 function partially through effects on auxin accumulation, auxin response and PIN1 expression to regulate embryogenesis in Arabidopsis.	sterol 4-alpha-methyl-oxidase 2-1
AT1G07430	-1.41409	0.05445			HAI2	highly ABA-induced PP2C gene 2	Encodes a member of the group A protein phosphatase 2C (PP2C) family that is responsible for negatively regulating seed dormancy.	highly ABA-induced PP2C protein 2
AT1G07440	0.313985	0.107104
AT1G07450	-0.546868	0.257493
AT1G07470	-0.0871758	0.627906
AT1G07480	0.316931	0.0924917
AT1G07490	-0.701279	0.273728			RTFL3	ROTUNDIFOLIA like 3		ROTUNDIFOLIA like 3
AT1G07510	-0.0763628	0.696818			FTSH10	FTSH protease 10	encodes an FtsH protease that is localized to the mitochondrion	FTSH protease 10
AT1G07520	0.694278	0.0453826
AT1G07530	-0.116007	0.528544			SCL14	SCARECROW-like 14	Encodes a member of the GRAS family of transcription factors. The protein interacts with the TGA2 transcription factor and affects the transcription of stress-responsive genes. The protein is found in the nucleus and is also exported to the cytoplasm.	SCARECROW-like 14
AT1G07540	-7.88156	4.61162e-08			TRFL2	TRF-like 2	Arabidopsis thaliana telomere-binding protein, putative (At1g07540)	TRF-like 2
AT1G07570	-1.066	0.000107728			APK1A		Protein kinase capable of phosphorylating tyrosine, serine, and threonine residues	Protein kinase superfamily protein
AT1G07590	1.30898	0.000587742
AT1G07610	3.53463	2.3832e-05			MT1C	metallothionein 1C	one of the five metallothioneins (MTs) genes identified in Arabidopsis. MTs are cysteine-rich proteins required for heavy metal tolerance. The mRNA is cell-to-cell mobile.	metallothionein 1C
AT1G07615	0.738898	0.00963879						GTP-binding protein Obg/CgtA
AT1G07620	0.479451	0.339066
AT1G07630	0.121122	0.604552			PLL5	pol-like 5	Encodes a protein phosphatase 2C like gene, similar to POL. Involved in leaf development. Knockout mutants have abnormally shaped leaves.	pol-like 5
AT1G07640	0.333294	0.097372			OBP2		A member of the DOF transcription factors. Prominently expressed in the phloem of leaves and other organs. Expression is induced by wounding, MeJA and insect feeding. Upregulates glucosinolate biosynthesis. PEAR protein involved in the formation of a short-range concentration gradient that peaks at protophloem sieve elements, and activates gene expression that promotes radial growth. Locally prom…	Dof-type zinc finger DNA-binding family protein
AT1G07650	0.0827879	0.741252						Leucine-rich repeat transmembrane protein kinase
AT1G07660	-0.512846	0.0412886
AT1G07670	-0.0840211	0.663486			ECA4	endomembrane-type CA-ATPase 4		endomembrane-type CA-ATPase 4
AT1G07700	0.758464	7.43426e-06
AT1G07705	-0.0416315	0.799387						NOT2 / NOT3 / NOT5 family
AT1G07720	-0.219068	0.212238				3-ketoacyl-CoA synthase 3
AT1G07740	0.609247	0.0821422
AT1G07745	0.00781429	0.976733			RAD51D	homolog of RAD51 D	Is a suppressor of SNI1. Encodes a member of the RecA/RAD51 family of DNA recombination and repair proteins. Both RAD51 and SNI1 have a dual role in pathogen-related gene transcription and somatic homologous recombination.	DNA repair RAD51-like protein
AT1G07750	-0.54359	0.0951659
AT1G07770	0.105452	0.593578			RPS15A	ribosomal protein S15A	Encodes cytoplasmic ribosomal protein S15a.	ribosomal protein S15A
AT1G07780	-0.37675	0.205557			PAI1	phosphoribosylanthranilate isomerase 1	Encodes phosphoribosylanthranilate isomerase which catalyzes the third step of the tryptophan biosynthetic pathway. Member of gene family. The mRNA is cell-to-cell mobile.	phosphoribosylanthranilate isomerase 1
AT1G07790	-1.09795	1.42043e-08			HTB1		Encodes a histone 2B (H2B) protein.	Histone superfamily protein
AT1G07810	-0.236223	0.102054			ECA1	ER-type Ca2+-ATPase 1	Encodes an ER-type Ca2+-pumping ATPase. The mRNA is cell-to-cell mobile.	ER-type Ca2+-ATPase 1
AT1G07820	-0.939596	6.47226e-07
AT1G07830	0.25875	0.344225
AT1G07840	-0.3155	0.178544
AT1G07870	-0.6117	0.0237353
AT1G07880	-1.6018	5.32555e-06			ATMPK13		member of MAP Kinase	Protein kinase superfamily protein
AT1G07890	-0.138242	0.576326			APX1	ascorbate peroxidase 1	Encodes a cytosolic ascorbate peroxidase APX1. Ascorbate peroxidases are enzymes that scavenge hydrogen peroxide in plant cells. Eight types of APX have been described for Arabidopsis: three cytosolic (APX1, APX2, APX6), two chloroplastic types (stromal sAPX, thylakoid tAPX), and three microsomal (APX3, APX4, APX5) isoforms. At least part of the induction of heat shock proteins during light stres…	ascorbate peroxidase 1
AT1G07910	-0.337342	0.115487			RNL	RNAligase	Encodes a tRNA ligase that resembles the yeast Trl1 RNA ligase in structure and function but very different in sequence. Like Trl1, AtRNL consists of two domains, an N-terminal ligase component and a C-terminal 5'-kinase/2',3'-cyclic phosphodiesterase (CPD) component that can function in tRNA splicing in vivo when expressed as separate polypeptides. Requires a 2'-PO4 end for tRNA splicing in vivo.	RNAligase
AT1G07920	0.263082	0.175712						GTP binding Elongation factor Tu family protein
AT1G07930	0.188889	0.306397
AT1G07940	0.318922	0.0985521						GTP binding Elongation factor Tu family protein
AT1G07950	-0.00874925	0.980124
AT1G07960	0.114674	0.584376			PDIL5-1	PDI-like 5-1	Encodes a protein disulfide isomerase-like (PDIL) protein, a member of a multigene family within the thioredoxin (TRX) superfamily.	PDI-like 5-1
AT1G07970	-0.168864	0.378345						cytochrome B561, amino-terminal protein
AT1G07980	0.219524	0.381092			NF-YC10	nuclear factor Y, subunit C10		nuclear factor Y, subunit C10
AT1G07990	-0.181856	0.288565
AT1G08000	-0.223811	0.408909			GATA10	GATA transcription factor 10	Encodes a member of the GATA factor family of zinc finger transcription factors.	GATA transcription factor 10
AT1G08010	-0.239864	0.328027			GATA11	GATA transcription factor 11	Encodes a member of the GATA factor family of zinc finger transcription factors.	GATA transcription factor 11
AT1G08030	-0.546845	0.00175713			TPST	tyrosylprotein sulfotransferase	Encodes a tyrosylprotein sulfotransferase (TPST). This protein is a 500-aa type I transmembrane protein that shows no sequence similarity to animal TPSTs. Activity confirmed by protein expression in yeast. TPST is expressed throughout the plant body, and the highest levels of expression are in the root apical meristem. TPST acts in the auxin pathway to maintain postembryonic root stem cell niche …	tyrosylprotein sulfotransferase
AT1G08040	-0.398737	0.0290134
AT1G08050	2.34565	5.74622e-06
AT1G08060	-0.457511	0.10225				MORPHEUS MOLECULE
AT1G08065	-2.36281	0.0213016			ACA5	alpha carbonic anhydrase 5		alpha carbonic anhydrase 5
AT1G08070	0.648373	0.0922082			OTP82	ORGANELLE TRANSCRIPT PROCESSING 82	Encodes a chloroplast RNA editing factor.	Tetratricopeptide repeat (TPR)-like superfamily protein
AT1G08090	1.14798	0.0813422			NRT2:1	nitrate transporter 2:1	High-affinity nitrate transporter. Up-regulated by nitrate. Functions as a repressor of lateral root initiation independently of nitrate uptake.	nitrate transporter 2:1
AT1G08110	0.134963	0.355106						lactoylglutathione lyase family protein / glyoxalase I family protein
AT1G08125	-0.18141	0.375437
AT1G08130	-0.848671	0.000687992			LIG1	DNA ligase 1	Encodes the Arabidopsis DNA ligase 1 that provides the major DNA ligase activity in cells and plays a key role in both DNA replication and excision repair pathways. In addition, it is an important component of the active DNA demethylation machinery and is indispensable for cell viability. AtLIG1 expresses one major and two minor mRNA transcripts differing only in the length of the 5' untranslated…	DNA ligase 1
AT1G08160	0.0660992	0.881564
AT1G08165	-0.0830575	0.903727
AT1G08180	-0.168912	0.626941						cyclin-dependent kinase inhibitor
AT1G08190	0.0983296	0.47861			VPS41	vacuolar protein sorting 41	Might be involved in protein sorting to the vacuole. The mRNA is cell-to-cell mobile.	vacuolar protein sorting 41
AT1G08200	-0.0778155	0.564089			AXS2	UDP-D-apiose/UDP-D-xylose synthase 2	Encodes a putative UDP-D-apiose/UPD-D-xylose synthetase.	UDP-D-apiose/UDP-D-xylose synthase 2
AT1G08210	-0.145307	0.428354
AT1G08220	0.441783	0.15467
AT1G08230	-1.22097	3.19664e-05
AT1G08250	-0.00954282	0.972264			ADT6	arogenate dehydratase 6	Encodes a plastid-localized arogenate dehydratase involved in phenylalanine biosynthesis. Although this enzyme has sequence similarity to prephenate dehydratases, it is 98 times more active with arogenate than prephenate in enzymatic assays.	arogenate dehydratase 6
AT1G08260	-1.23427	1.00295e-05			TIL1	TILTED 1	Similar to POL2A, DNA polymerase epsilon catalytic subunit. Essential for Arabidopsis growth. Null homozygotes are embryo lethal, partial loss of function alleles show embryo patterning defects such as root pole displacement. Delayed progression through cell cycle results in embryos with smaller numbers of larger cells.	DNA polymerase epsilon catalytic subunit
AT1G08270	1.73491	0.00993528
AT1G08280	-0.213873	0.567471					Encodes a glycosyltransferase (GT) GALT29A, which belongs to the Carbohydrate Active Enzyme family GT29. GALT29A co-expresses with other arabinogalactan GTs, GALT31A and GLCAT14A. The recombinant GALT29A expressed in Nicotiana benthamiana demonstrated a galactosyltransferase activity, transferring galactose from UDP-galactose to a mixture of various oligosaccharides derived from arabinogalactan p…	Glycosyltransferase family 29 (sialyltransferase) family protein
AT1G08290	-0.439982	0.300568			WIP3	WIP domain protein 3		WIP domain protein 3
AT1G08300	-0.0249859	0.933717			NVL	NO VEIN-LIKE		no vein-like protein
AT1G08315	0.671158	0.238567
AT1G08320	-2.56177	2.67922e-10			TGA9	TGACG (TGA) motif-binding protein 9		bZIP transcription factor family protein
AT1G08340	-0.395576	0.559447
AT1G08350	-0.329528	0.116104
AT1G08360	-0.159392	0.372715
AT1G08370	0.0573546	0.770226			DCP1	decapping 1	Encodes DCP1 involved in mRNA decapping. DCP1 forms a mRNA decapping complex with DCP2 (At5g13570) and VCS (VARICOSE) (At3g13300). However, unlike DCP2, DCP1 itself does not have mRNA decapping activity in vitro. DCP1, DCP2 and VCS colocalize in cytoplasmic loci, which are putative Arabidopsis mRNA processing bodies. Null mutants of DCP1, DCP2, and VCS accumulate capped mRNAs with a reduced degra…	decapping 1
AT1G08380	0.677938	0.00221149			PSAO	photosystem I subunit O	Encodes subunit O of photosystem I.	photosystem I subunit O
AT1G08390	0.4305	0.14752						recQ-mediated instability-like protein
AT1G08400	0.00697905	0.972677
AT1G08410	0.0663843	0.702389					Encodes a large 60S subunit nuclear export GTPase 1 that is required for 40S maturation and is involved in ribosome biogenesis and affects multiple auxin-regulated development processes.	P-loop containing nucleoside triphosphate hydrolases superfamily protein
AT1G08420	0.450667	0.0097284			BSL2	BRI1 suppressor 1 (BSU1)-like 2		BRI1 suppressor 1 (BSU1)-like 2
AT1G08450	1.55112	2.65496e-05			CRT3	calreticulin 3	Encodes one of three Arabidopsis calreticulins. In CRT-deficient mouse fibroblasts, this protein restores ER Ca2+ levels. Non-receptor component required for EFR-mediated immunity. Mutants show de-repressed anthocyanin accumulation in the presence of elf18, and EFR accumulation and signalling.	calreticulin 3
AT1G08460	1.14507	2.97609e-05			HDA08	histone deacetylase 8		histone deacetylase 8
AT1G08465	-0.121236	0.631936			YAB2	YABBY2	Member of the YABBY family of Arabidopsis proteins involved in the abaxial cell fate specification in lateral organs	Plant-specific transcription factor YABBY family protein
AT1G08470	-0.0144698	0.949687			SSL3	strictosidine synthase-like 3	Although this enzyme is predicted to encode a strictosidine synthase (SS), it lacks a conserved catalytic glutamate residue found in active SS enzymes and it is not expected to have SS activity.	strictosidine synthase-like 3
AT1G08480	0.200628	0.279185	0.172982	0.823499	SDH6	succinate dehydrogenase 6	Encodes subunit 6 of mitochondrial complex II (succinate dehydrogenase complex) and participates in the respiratory chain. It contributes to anchoring succinate dehydrogenase to the inner mitochondrial membrane. The mRNA is cell-to-cell mobile.	succinate dehydrogenase subunit
AT1G08490	0.541964	0.0084069			CPNIFS	chloroplastic NIFS-like cysteine desulfurase	Chloroplastic NifS-like protein that can catalyze the conversion of cysteine into alanine and elemental sulfur (S(0)) and of selenocysteine into alanine and elemental Se (Se(0)). Overexpression enhances selenium tolerance and accumulation.	chloroplastic NIFS-like cysteine desulfurase
AT1G08500	-1.16584	0.0784524			ENODL18	early nodulin-like protein 18		early nodulin-like protein 18
AT1G08510	0.0578752	0.704251			FATB	fatty acyl-ACP thioesterases B	Encodes an acyl-acyl carrier protein thioesterase. Hydrolyzes primarily saturated acyl-ACPs with chain lengths that vary between 8 and 18 carbons. Involved in saturated fatty acid synthesis. Nuclear-encoded, plastid-targeted globular protein that is functional as dimer.	fatty acyl-ACP thioesterases B
AT1G08520	0.500977	0.0377785			ALB1	ALBINA 1	Encodes the CHLD subunit of the Mg-chelatase enzyme involved in chlorophyll biosynthesis. Lines carrying recessive mutations of this locus are white and seedling lethal.	ALBINA 1
AT1G08530	0.365055	0.197079
AT1G08540	0.123031	0.562075			SIG2	RNApolymerase sigma subunit 2	Enodes a subunit of chloroplast RNA polymerase, confers the ability to recognize promoter sequences on the core enzyme. SIG1 is induced by red and blue light.	RNApolymerase sigma subunit 2
AT1G08550	0.355545	0.124595			NPQ1	non-photochemical quenching 1	Violaxanthin deepoxidase involved in xanthophyll cycle.Two major consequences of the npq1 mutation are the absence of zeaxanthin formation in strong light and the partial inhibition of the quenching of singlet excited chlorophylls in the photosystem II light-harvesting complex	non-photochemical quenching 1
AT1G08560	-1.94874	4.43603e-13			SYP111	syntaxin of plants 111	member of SYP11 syntaxin Gene Family localized in the trans-Golgi network.	syntaxin of plants 111
AT1G08570	0.0469021	0.824015			ACHT4	atypical CYS HIS rich thioredoxin 4	Encodes a member of the thioredoxin family protein. Located in the chloroplast. Shows high activity towards the chloroplast 2-Cys peroxiredoxin A, and poor activity towards the chloroplast NADP-malate dehydrogenase. The mRNA is cell-to-cell mobile.	atypical CYS HIS rich thioredoxin 4
AT1G08580	-0.163961	0.496435
AT1G08600	-0.373447	0.201841			ATRX			P-loop containing nucleoside triphosphate hydrolases superfamily protein
AT1G08610	-0.0360165	0.908437
AT1G08620	-0.168289	0.380804			JMJ16			Transcription factor jumonji (jmj) family protein / zinc finger (C5HC2 type) family protein
AT1G08630	-2.65076	7.06292e-14			THA1	threonine aldolase 1	Encodes a threonine aldolase, involved in threonine degradation to glycine. Primarily expressed in seeds and seedlings.	threonine aldolase 1
AT1G08640	0.341056	0.144735			CJD1	Chloroplast J-like domain 1	Encodes a choloroplast membrane protein CJD1 (Chloroplast J-like Domain 1). Predicted to contain a transit peptide, three transmembrane domains and an N-terminal J-like domain. Influences fatty acid composition of chloroplast lipids.	Chloroplast J-like domain 1
AT1G08650	0.902566	0.00321224			PPCK1	phosphoenolpyruvate carboxylase kinase 1	Encodes a phosphoenolpyruvate carboxylase kinase that is expressed at highest levels in leaves. Expression is induced by light. The mRNA is cell-to-cell mobile.	phosphoenolpyruvate carboxylase kinase 1
AT1G08660	-0.0699268	0.738992			MGP2	MALE GAMETOPHYTE DEFECTIVE 2	Encodes a sialyltransferase-like protein that is localized to the Golgi apparatus and is involved in pollen tube growth and pollen germination.	MALE GAMETOPHYTE DEFECTIVE 2
AT1G08680	-0.148521	0.466465			ZIGA4	ARF GAP-like zinc finger-containing protein ZIGA4	A member of ARF GAP domain (AGD), A thaliana has 15 members, grouped into four classes. AGD14 belongs to the class 4, together with AGD15.	ARF GAP-like zinc finger-containing protein ZIGA4
AT1G08700	0.0407166	0.81435			PS1	Presenilin-1	Encodes a protein similar to animal presenilin whose expression is increased in response to potassium (K+) deprivation. Located in intracellular membrane compartments.	Presenilin-1
AT1G08710	-0.130248	0.590195
AT1G08720	0.177162	0.318585			EDR1	ENHANCED DISEASE RESISTANCE 1	enhanced disease resistance 1 (EDR1) confers resistance to powdery mildew disease caused by the fungus Erysiphe cichoracearum The mRNA is cell-to-cell mobile.	Protein kinase superfamily protein
AT1G08730	-3.40713	2.19876e-11			XIC		Encodes a class XI myosin that is involved in organelle motility, actin organization, and optimal growth of pollen tubes.	Myosin family protein with Dil domain-containing protein
AT1G08750	-0.295509	0.188511						Peptidase C13 family
AT1G08760	-0.500497	0.00418827						GPI-anchored adhesin-like protein, putative (DUF936)
AT1G08770	0.6107	0.0733143			PRA1.E	prenylated RAB acceptor 1.E		prenylated RAB acceptor 1.E
AT1G08780	-0.835191	0.00549805			AIP3	ABI3-interacting protein 3		ABI3-interacting protein 3
AT1G08800	0.0130239	0.955443						myosin-binding protein (Protein of unknown function, DUF593)
AT1G08810	-0.423213	0.160143			MYB60	myb domain protein 60	putative transcription factor of the R2R3-MYB gene family. Transcript increases under conditions that promote stomatal opening (white and blue light, abi1-1 mutation) and decreases under conditions that trigger stomatal closure (ABA, desiccation, darkness), with the exception of elevated CO2. Expressed exclusively in guard cells of all tissues. It is required for light-induced opening of stomata.…	myb domain protein 60
AT1G08820	0.145099	0.432696			VAP27-2	vamp/synaptobrevin-associated protein 27-2	Encodes VAP33-like protein that interacts with cowpea mosaic virus protein 60K. Is a SNARE-like protein that may be involved in vesicular transport to or from the ER.	vamp/synaptobrevin-associated protein 27-2
AT1G08830	0.680968	0.00027787			CSD1	copper/zinc superoxide dismutase 1	Encodes a cytosolic copper/zinc superoxide dismutase CSD1 that can detoxify superoxide radicals. Its expression is affected by miR398-directed mRNA cleavage. Regulated by biotic and abiotic stress. Activation of CSD1 in the cytoplasm involves both a CCS-dependent and -independent pathway.	copper/zinc superoxide dismutase 1
AT1G08840	-0.00974008	0.964418			emb2411	embryo defective 2411		DNA replication helicase
AT1G08845	-0.155221	0.612767						Ribosomal L18p/L5e family protein
AT1G08860	-2.00494	0.00322252			BON3	BONZAI 3	Encodes a copine-like protein, which is a member of a newly identified class of calcium-dependent, phospholipid binding proteins that are present in a wide range of organisms. Overexpression of this gene suppresses bon1-1 phenotypes. Double mutant analyses with bon1-1 suggest that BON1 and BON3 have overlapping functions in maintaining cellular homeostasis and inhibiting cell death.	Calcium-dependent phospholipid-binding Copine family protein
AT1G08880	-0.258227	0.21092			H2AXA		Encodes HTA5, a histone H2A protein. H2AX is a meiosis-specific isoform of histone H2A. Upon DSB formation, rapid accumulation of phosphorylated H2AX (&#947	Histone superfamily protein
AT1G08890	-0.618203	0.0214891						Major facilitator superfamily protein
AT1G08900	0.713681	8.49123e-05
AT1G08910	-0.38202	0.0946727					Encodes an SP-RING domain containing protein that functions in sumolaytion and is involved in positive regulation of sulfur metabolism and stress response.	zinc ion binding protein
AT1G08920	0.36979	0.202436			ESL1	ERD (early response to dehydration) six-like 1	Encodes ESL1, a transporter for monosaccharides.	ERD (early response to dehydration) six-like 1
AT1G08930	1.07782	1.86645e-05			ERD6	EARLY RESPONSE TO DEHYDRATION 6	encodes a putative sucrose transporter whose gene expression is induced by dehydration and cold. The mRNA is cell-to-cell mobile.	Major facilitator superfamily protein
AT1G08940	1.00796	0.0973759
AT1G08960	0.134286	0.653607			CAX11	cation exchanger 11	Encodes a member of the Potassium-dependent sodium-calcium exchanger like-family that localizes to the plasma membrane and nuclear periphery, and has a role in mediating high-af&#64257	cation exchanger 11
AT1G08970	0.140252	0.508279			NF-YC9	nuclear factor Y, subunit C9	Encodes a NUCLEAR FACTOR-Y C (NF-YC) homologue NF-YC9. NF-YC3., NF-YC4 and NF-YC9 redundantly modulate GA- and ABA-mediated seed germination.	nuclear factor Y, subunit C9
AT1G08980	0.395834	0.065481			AMI1	amidase 1	Encodes an enzyme with similarity to bacterial acylamidohydrolases and exhibits indole-3-acetamide amidohydrolase activity in vitro. This enzyme may be involved in the in vivo biosynthesis of indole-acetic acid from indole-3-acetamide, a native metabolite of A. thaliana. It appears to exist as a monomer.	amidase 1
AT1G09000	0.569422	0.151039			NP1	NPK1-related protein kinase 1	NPK1-related protein kinase 1S	NPK1-related protein kinase 1
AT1G09010	0.070142	0.594733
AT1G09020	0.00376817	0.981712			SNF4	homolog of yeast sucrose nonfermenting 4	Component of the regulatory subunit of SNF1-related protein kinase. As part of the regulatory complex it binds maltose which promotes kinase activity.	sucrose nonfermenting-like protein
AT1G09040	-1.00777	0.00155404						arginine-glutamic acid dipeptide repeat protein
AT1G09050	-0.238382	0.415767						arginine-glutamic acid dipeptide repeat protein
AT1G09060	-0.180431	0.317043						JmjC domain protein JMJ24
AT1G09070	0.745265	0.0232038			SRC2	soybean gene regulated by cold-2	SRC2 specifically binds the peptide PIEPPPHH, and moves from ER to a vacuole fraction where it gets internalized. Involved in Protein Storage Vacuole targeting. The mRNA is cell-to-cell mobile.	soybean gene regulated by cold-2
AT1G09080	4.05783	6.1317e-08			BIP3	binding protein 3		Heat shock protein 70 (Hsp 70) family protein
AT1G09100	0.353694	0.0550952			RPT5B	26S proteasome AAA-ATPase subunit RPT5B	Encodes RPT5b (Regulatory Particle 5b), one of the six AAA-ATPases of the proteasome regulatory particle. Essential for gametophyte development. In Arabidopsis, the RPT5 subunit is encoded by two highly homologous genes, RPT5a and RPT5b. RPT5a and RPT5b show accession-dependent functional redundancy. In Wassilewskija (Ws) accession: mutant alleles of RPT5a displayed 50% pollen lethality, indicati…	26S proteasome AAA-ATPase subunit RPT5B
AT1G09130	0.200527	0.30707
AT1G09140	-0.249631	0.136467			SR30	Serine/Arginine-Rich Protein Splicing Factor 30	Encodes a serine-arginine rich RNA binding protein involved in regulation of splicing (including splicing of itself). Exists as 3 alternative spliced forms that are differentially expressed. AT1G09140.1 predominantly accumulates in the cytosol in light grown plants.Barta et al (2010) have proposed a nomenclature for Serine/Arginine-Rich Protein Splicing Factors (SR proteins): Plant Cell. 2010, 22…	SERINE-ARGININE PROTEIN 30
AT1G09150	0.0453895	0.826957
AT1G09160	-0.645815	0.000376001
AT1G09170	-0.0388257	0.963289
AT1G09180	-0.337609	0.420591			SARA1A	secretion-associated RAS super family 1	A member of ARF-like GTPase family. A thaliana has 21 members, in two subfamilies, ARF and ARF-like (ARL) GTPases.	secretion-associated RAS super family 1
AT1G09190	0.827648	0.0350056
AT1G09195	0.277106	0.234447
AT1G09200	-0.929143	1.34172e-06						Histone superfamily protein
AT1G09210	-0.119603	0.669268			CRT1b	calreticulin 1b	Encodes one of three Arabidopsis calreticulins.Post-transcriptionally regulates together with CRT1 VAMP721/722 levels under ER stress.	calreticulin 1b
AT1G09220	0.595188	0.112577
AT1G09230	-0.453178	0.0680121					Encodes a U12-type spliceosomal protein that is an indispensible component of the minor spliceosome and plays a crucial role in U12 intron splicing and plant development.	RNA-binding (RRM/RBD/RNP motifs) family protein
AT1G09240	0.501643	0.314508			NAS3	nicotianamine synthase 3	Encodes a nicotianamine synthase.	nicotianamine synthase 3
AT1G09250	0.798368	0.0224735						basic helix-loop-helix (bHLH) DNA-binding superfamily protein
AT1G09270	0.113266	0.421899			IMPA-4	importin alpha isoform 4	Protein interacts with Agrobacterium proteins VirD2 and VirE2.	importin alpha isoform 4
AT1G09280	0.108836	0.588687
AT1G09290	0.136249	0.698133
AT1G09300	1.28473	1.1793e-07	1.02953	0.213526				Metallopeptidase M24 family protein
AT1G09310	-0.315096	0.0827836						plant/protein (Protein of unknown function, DUF538)
AT1G09320	-0.321446	0.269428						agenet domain-containing protein
AT1G09330	0.206982	0.191122						golgi apparatus membrane protein-like protein ECHIDNA protein
AT1G09340	0.419246	0.0320458				chloroplast RNA binding
AT1G09350	-3.99443	1.11235e-11			GolS3	galactinol synthase 3	Predicted to encode a galactinol synthase	galactinol synthase 3
AT1G09390	-0.13756	0.564965
AT1G09410	0.746937	0.102738
AT1G09415	0.563179	0.0355234			NIMIN-3	NIM1-interacting 3	encodes a kinase that physically interacts with NPR1/NIM1	NIM1-interacting 3
AT1G09420	-1.17504	0.00304795			G6PD4	glucose-6-phosphate dehydrogenase 4	Encodes a protein similar to glucose-6-phosphate dehydrogenase but, based on amino acid differences in the active site and lack of activity, does not encode a functional G6PDH. The amino acid sequence for the consensus sequence of the G6PDH active site (DHYLGKE) differs in three places in this protein. gc exon splice site at 20574 is based on protein alignment, and is not confirmed experimentally.	glucose-6-phosphate dehydrogenase 4
AT1G09430	0.435452	0.0151399			ACLA-3	ATP-citrate lyase A-3	Encodes subunit A of the heteromeric enzyme ATP citrate lyase (ACL). In animals, ACL is encoded by a single gene	ATP-citrate lyase A-3
AT1G09440	-0.581928	0.030837
AT1G09450	-0.604392	0.0350009			Haspin	Haspin-related gene	Encodes a protein kinase that phosphorylates histone H3 at Thr3 and Thr11 and plays a role in mitotic cell division.	Protein kinase superfamily protein
AT1G09460	-2.20338	0.0319853
AT1G09470	-1.4825	0.00130122						myosin heavy chain, cardiac protein
AT1G09480	1.12706	0.183808
AT1G09490	-0.111357	0.597902
AT1G09500	3.55117	5.12561e-06
AT1G09520	0.34104	0.175143
AT1G09530	-0.32095	0.150724			PIF3	phytochrome interacting factor 3	Transcription factor interacting with photoreceptors phyA and phyB. Forms a ternary complex in vitro with G-box element of the promoters of LHY, CCA1. Acts as a negative regulator of phyB signalling. It degrades rapidly after irradiation of dark grown seedlings in a process controlled by phytochromes. Does not play a significant role in controlling light input and function of the circadian clockw…	phytochrome interacting factor 3
AT1G09560	1.11125	0.000345262			GLP5	germin-like protein 5	Encodes a plasodesmata-located protein involved in regulating primary root growth by controlling phloem-mediated allocation of resources between the primary and lateral root meristems. The mRNA is cell-to-cell mobile.	germin-like protein 5
AT1G09570	-0.112287	0.537607				phytochrome A
AT1G09575	-0.0368746	0.934181						calcium uniporter-like protein (DUF607)
AT1G09580	-0.154773	0.500515
AT1G09590	-0.217865	0.321861
AT1G09600	-2.81078	6.1177e-11
AT1G09610	-1.2373	0.0404404			GXM1	glucuronoxylan methyltransferase 3		glucuronoxylan 4-O-methyltransferase-like protein (DUF579)
AT1G09620	0.0163578	0.906582
AT1G09630	-0.145047	0.487819			RAB11c	RAB GTPase 11C	Encodes a putative GTP-binding protein. Associates with organelles on a pathway from the Golgi to the plasma membrane in interphase. In dividing cells acts at the cell plate.	RAB GTPase 11C
AT1G09640	0.520318	0.00267153
AT1G09645	0.419246	0.0581723
AT1G09650	-1.49851	0.0105704
AT1G09660	-0.182387	0.328456
AT1G09680	0.524404	0.118201
AT1G09690	-0.00171616	0.992297
AT1G09700	-0.277942	0.23674			HYL1	HYPONASTIC LEAVES 1	Encodes a nuclear dsRNA binding protein. Involved in mRNA cleavage. The mutant is characterized by shorter stature, delayed flowering, leaf hyponasty, reduced fertility, decreased rate of root growth, and an altered root gravitropic response. It also exhibits less sensitivity to auxin and cytokinin.	dsRNA-binding domain-like superfamily protein
AT1G09710	-0.275339	0.397438						Homeodomain-like superfamily protein
AT1G09730	-0.260574	0.14003						Cysteine proteinases superfamily protein
AT1G09740	1.50467	5.92015e-06
AT1G09750	0.35275	0.265673
AT1G09760	-0.186799	0.275028			U2A'	U2 small nuclear ribonucleoprotein A		U2 small nuclear ribonucleoprotein A
AT1G09770	-0.0932549	0.574332			CDC5	cell division cycle 5	Member of MYB3R- and R2R3- type MYB- encoding genes. Essential for plant innate immunity. Interacts with MOS4 and PRL1. The mRNA is cell-to-cell mobile.	cell division cycle 5
AT1G09780	0.177795	0.167748			iPGAM1	2,3-biphosphoglycerate-independent phosphoglycerate mutase 1	Encodes a 2,3-biphosphoglycerate-independent phosphoglycerate mutase that is involved in pollen development and stomatal movement.	Phosphoglycerate mutase, 2,3-bisphosphoglycerate-independent
AT1G09794	0.484065	0.416601
AT1G09795	0.0749614	0.702618			ATP-PRT2	ATP phosphoribosyl transferase 2	ATP phosphoribosyl transferase, catalyses first step of histidine biosynthesis	ATP phosphoribosyl transferase 2
AT1G09800	-0.481455	0.116874
AT1G09810	-0.428694	0.0857093			ECT11	evolutionarily conserved C-terminal region 11		evolutionarily conserved C-terminal region 11
AT1G09812	0.310107	0.795527
AT1G09815	0.861749	0.000367558			POLD4	polymerase delta 4		polymerase delta 4
AT1G09820	-0.138232	0.593218
AT1G09830	0.426458	0.0164325			PUR2	purine biosynthesis 2	glycinamide ribonucleotide synthetase (GAR synthetase) that catalyzes the conversion of phosphoribosyl amine to phosphoribosyl glycineamide	Glycinamide ribonucleotide (GAR) synthetase
AT1G09840	0.129119	0.39869			SK41	shaggy-like protein kinase 41		shaggy-like protein kinase 41
AT1G09850	0.447307	0.0572303			XBCP3	xylem bark cysteine peptidase 3	Arabidopsis thaliana papain-like cysteine peptidase	xylem bark cysteine peptidase 3
AT1G09870	0.0237606	0.897592
AT1G09880	-3.25734	4.31445e-07
AT1G09890	-0.235646	0.69504
AT1G09900	-0.561335	0.00395253
AT1G09910	0.0808255	0.760593
AT1G09920	0.109914	0.648313
AT1G09930	-1.60396	0.0053637			OPT2	oligopeptide transporter 2	oligopeptide transporter	oligopeptide transporter 2
AT1G09932	2.63386	0.00685958
AT1G09940	0.362513	0.0999733			HEMA2		Encodes glutamyl-tRNA reductase. Involved in heme biosynthesis in non-photosynthetic tissues and induced by oxidative stress in photosynthetic tissues to supply heme for defensive hemoproteins	Glutamyl-tRNA reductase family protein
AT1G09960	-1.0911	0.0163544			SUT4	sucrose transporter 4	low affinity (10mM) sucrose transporter in sieve elements (phloem)	sucrose transporter 4
AT1G09970	0.983368	1.18977e-05			LRR XI-23		RLK7 belongs to a leucine-rich repeat class of receptor-likekinase (LRR-RLKs). It is involved in the control of germination speed and the tolerance to oxidant stress. The mRNA is cell-to-cell mobile.	Leucine-rich receptor-like protein kinase family protein
AT1G09980	-0.248302	0.239311
AT1G09995	-0.437765	0.369205
AT1G10020	0.16612	0.539167
AT1G10030	-0.311281	0.226224			ERG28	homolog of yeast ergosterol28		ergosterol biosynthesis protein
AT1G10040	-0.200672	0.731707
AT1G10050	0.529898	0.0603462
AT1G10060	-1.67585	3.15859e-16				branched-chain amino acid transaminase 1
AT1G10070	-1.12457	0.0103826			BCAT-2	branched-chain amino acid transaminase 2	Encodes a chloroplast branched-chain amino acid aminotransferase. Complements the yeast leu/iso-leu/val auxotrophy mutant. Involved in cell wall development.	branched-chain amino acid transaminase 2
AT1G10090	0.0530288	0.755837
AT1G10095	0.0269119	0.922639
AT1G10110	-0.908447	0.240505						F-box family protein
AT1G10120	-0.950349	0.000746306						basic helix-loop-helix (bHLH) DNA-binding superfamily protein
AT1G10130	-0.0344807	0.853605			ECA3	endoplasmic reticulum-type calcium-transporting ATPase 3	Encodes a golgi localized P2A-type Ca2+ ATPase involved in Mn nutrition and homeostasis.	endoplasmic reticulum-type calcium-transporting ATPase 3
AT1G10140	1.75843	0.00129023	0.352704	0.817413
AT1G10150	0.296252	0.215388
AT1G10170	1.84649	2.22311e-10				NF-X-like 1
AT1G10180	-0.538155	0.0341307						LOW protein: exocyst complex component-like protein
AT1G10200	-0.119191	0.436994			WLIM1	WLIM1	Encodes a member of the Arabidopsis LIM proteins: a family of actin bundlers with distinct expression patterns. WLIM1, WLIM2a, and WLIM2b are widely expressed, whereas PLIM2a, PLIM2b, and PLIM2c are predominantly expressed in pollen. Regulates actin cytoskeleton organization.	GATA type zinc finger transcription factor family protein
AT1G10210	0.144641	0.465998			MPK1	mitogen-activated protein kinase 1	Encodes ATMPK1. Kinase is activated by wounding.	mitogen-activated protein kinase 1
AT1G10230	-0.63445	0.0175598			SK18	SKP1-like 18		E3 ubiquitin ligase SCF complex subunit SKP1/ASK1 family protein
AT1G10240	-0.415876	0.0616425			FRS11	FAR1-related sequence 11		FAR1-related sequence 11
AT1G10270	0.409556	0.0988347			GRP23	glutamine-rich protein 23		glutamine-rich protein 23
AT1G10280	-0.340832	0.134523
AT1G10290	0.258109	0.103332			ADL6	dynamin-like protein 6	involved in trafficking from the trans-Golgi Network to the central vacuole. The mRNA is cell-to-cell mobile.	dynamin-like protein 6
AT1G10310	0.308124	0.154632
AT1G10320	-0.0961268	0.794049
AT1G10330	-0.456234	0.306864
AT1G10340	2.52048	7.05113e-06
AT1G10350	0.213526	0.347495
AT1G10360	0.879948	0.00030893			GSTU18	glutathione S-transferase TAU 18	Encodes glutathione transferase belonging to the tau class of GSTs. Naming convention according to Wagner et al. (2002).	glutathione S-transferase TAU 18
AT1G10370	-0.494804	0.160004			ERD9	EARLY-RESPONSIVE TO DEHYDRATION 9	Encodes GSTU17 (Glutathione S-Transferase U17). Functions as a negative component of stress-mediated signal transduction pathways in drought and salt stress responses.	Glutathione S-transferase family protein
AT1G10380	-0.160788	0.682452
AT1G10385	-3.83448	0.000188561
AT1G10390	-0.107495	0.480372						Nucleoporin autopeptidase
AT1G10410	0.234766	0.379685
AT1G10417	2.13221	0.000336707
AT1G10430	0.227913	0.24607			PP2A-2	protein phosphatase 2A-2	Encodes one of the isoforms of the catalytic subunit of protein phosphatase 2A: AT1G59830/PP2A-1, AT1G10430/PP2A-2, At2g42500/PP2A-3, At3g58500/PP2A-4 [Plant Molecular Biology (1993) 21:475-485 and (1994) 26:523-528	protein phosphatase 2A-2
AT1G10450	-0.958665	2.3465e-06				SIN3-like 6
AT1G10470	1.2935	5.25697e-06			ARR4	response regulator 4	Encodes a two-component response regulator. Acts redundantly with ARR3 in the control of circadian period in a cytokinin-independent manner.	response regulator 4
AT1G10490	0.0114526	0.955725
AT1G10500	0.562089	0.0176745			CPISCA	chloroplast-localized ISCA-like protein	Involved in chloroplast Fe-S cluster assembly. Located in the chloroplast stroma. Expressed preferentially in green tissues.	chloroplast-localized ISCA-like protein
AT1G10510	-0.166469	0.388061			emb2004	embryo defective 2004		RNI-like superfamily protein
AT1G10520	-0.995265	0.0337035			Pol{lambda}	DNA polymerase {lambda}	Encodes a homolog of the mammalian DNA polymerase lambda that is involved in the repair of UV-B induced DNA damage.	DNA polymerase lambda (POLL)
AT1G10522	0.506131	0.00661372			PRIN2	PLASTID REDOX INSENSITIVE 2	Encodes PRIN2 (plastid redox insensitive 2). PRIN2 mutants are impaired in PEP (plastid-encoded RNA polymerase) activity and high light-dependent plastid redox signalling to the nucleus.	Serine/Threonine-kinase
AT1G10540	-2.28088	8.56015e-06			NAT8	nucleobase-ascorbate transporter 8		nucleobase-ascorbate transporter 8
AT1G10550	-0.00825026	0.991622			XTH33	xyloglucan:xyloglucosyl transferase 33	Encodes a membrane-localized protein that is predicted to function during cell wall modification.Overexpression of XTH33 results in abnormal cell morphology. It's expression is under epigenetic control by ATX1.	xyloglucan:xyloglucosyl transferase 33
AT1G10560	-0.805521	0.160586			PUB18	plant U-box 18	Encodes a protein containing a UND, a U-box, and an ARM domain. This protein has E3 ubiquitin ligase activity based on in vitro assays.	plant U-box 18
AT1G10570	-0.251986	0.22758			OTS2	OVERLY TOLERANT TO SALT 2	Encodes a deSUMOylating enzyme. In vitro it has both peptidase activity and isopeptidase activity: it can cleave the C-terminal residues from SUMO to activate it for attachment to a target protein and it can also act on the isopeptide bond between SUMO and another protein. sYFP:OTS2 protein accumulates in nuclei in a punctate pattern. Double mutant analysis with ULP1D/OTS1 indicates that these ge…	Cysteine proteinases superfamily protein
AT1G10580	-0.0143806	0.939078
AT1G10585	3.07108	0.00575663
AT1G10590	0.309741	0.0636357
AT1G10600	0.172727	0.405761			AMSH2	associated molecule with the SH3 domain of STAM 2		associated molecule with the SH3 domain of STAM 2
AT1G10610	-0.1768	0.444737
AT1G10630	0.21108	0.183211			ARFA1F	ADP-ribosylation factor A1F	A member of ARF GTPase family. A thaliana has 21 members of this family, known to be essential for vesicle coating and uncoating and functions in GTP-binding. Gene encoding ADP-ribosylation factor and similar to other ARFs and ARF-like proteins. The gene is shown to play a role in cell division, cell expansion and cellulose production using antisense construct.	ADP-ribosylation factor A1F
AT1G10640	-1.99591	1.97906e-20
AT1G10650	-0.437766	0.067744
AT1G10657	0.021154	0.926396						transmembrane protein
AT1G10660	0.363701	0.118899
AT1G10670	-0.423948	0.0210035			ACLA-1	ATP-citrate lyase A-1	One of the three genes encoding subunit A of the trimeric protein ATP Citrate Lyase. Antisense ACLA-1 plants cause a reduction in cytosolic acetyl-CoA metabolism and have upregulation of stress-related genes and down-regulation of primary metabolism and growth genes, suggesting the mutation restricts normal growth and developmental processes and puts the plant into a state of stress.	ATP-citrate lyase A-1
AT1G10690	0.421472	0.324459						cyclin-dependent kinase inhibitor
AT1G10700	0.817367	0.000130206			PRS3	phosphoribosyl pyrophosphate (PRPP) synthase 3	Encodes a P-independent phosphoribosyl pyrophosphate (PRPP) synthase.	phosphoribosyl pyrophosphate (PRPP) synthase 3
AT1G10710	0.184627	0.75635			PHS1	POOR HOMOLOGOUS SYNAPSIS 1	Computational predictions suggested the presence of a small cysteine-rich protein beginning in intron 9 (Silverstein 2007), but subsequent analysis revealed that this region contains a tenth exon for the At1g10710 gene. PHS1 regulates recombination and pairing of homologous chromosomes during meiotic prophase by controlling transport of RAD50 from cytoplasm to the nucleus.	poor homologous synapsis 1
AT1G10720	0.154085	0.370023
AT1G10730	-0.00802291	0.984542						Clathrin adaptor complexes medium subunit family protein
AT1G10740	0.332637	0.201782
AT1G10750	-0.634719	0.140272
AT1G10760	-0.141886	0.547231			SEX1	STARCH EXCESS 1	Encodes an &#945	Pyruvate phosphate dikinase, PEP/pyruvate binding domain-containing protein
AT1G10780	-0.943922	0.00629331
AT1G10820	-0.403032	0.0738734
AT1G10830	0.394511	0.0505638			Z-ISO	15-cis-zeta-carotene isomerase	Encodes a functional 15-cis-zeta-carotene isomerase (Z-ISO).	15-cis-zeta-carotene isomerase
AT1G10840	0.103257	0.600018			TIF3H1	translation initiation factor 3 subunit H1	Encodes eukaryotic initiation factor 3H1 subunit (TIF3H1).	translation initiation factor 3 subunit H1
AT1G10850	-1.3961	4.26984e-07
AT1G10865	1.29711	0.000858139
AT1G10870	-0.483201	0.0226853			VAL3	ARF-GAP domain 4	A member of ARF GAP domain (AGD), A thaliana has 15 members, grouped into four classes. AGD4 belongs to the Class 1, together with AGD1, AGD2, and AGD3.	ARF-GAP domain 4
AT1G10890	0.0439621	0.837577
AT1G10900	0.672011	0.000184902						Phosphatidylinositol-4-phosphate 5-kinase family protein
AT1G10910	-0.178219	0.363106			EMB3103	EMBRYO DEFECTIVE 3103		Pentatricopeptide repeat (PPR) superfamily protein
AT1G10920	0.585184	0.0137387			LOV1	LOCUS ORCHESTRATING VICTORIN EFFECTS1	Encodes LOV1, a disease susceptibility gene that, paradoxically, is a member of the NBS-LRR resistance gene family. Conditions susceptibility to the fungus Cochliobolus victoriae and victorin-dependent induction of defense-associated proteins. Saturation mutagenesis identified 59 lov mutations that all display reduced susceptibility to vitorin. Mutations in known defense response pathways do not …	NB-ARC domain-containing disease resistance protein
AT1G10930	-0.404879	0.161032			RECQ4A		DNA helicase involved in the maintenance of genome stability by modulation of the DNA damage response and suppression of homologous recombination.	DNA helicase (RECQl4A)
AT1G10940	0.426016	0.0161637			SNRK2.4	SNF1-related protein kinase 2.4	Encodes a plant protein kinase similar to the calcium/calmodulin-dependent protein kinase subfamily and the SNF1 kinase subfamily (SnRK2) whose activity is activated by ionic (salt) and non-ionic (mannitol) osmotic stress. Kinase activity of its homolog in tobacco is induced by hyperosmotic condition within 1 minute. Phosphatidylinositol 4-phosphate 5-kinase (PIP5K) enzyme family member.	Protein kinase superfamily protein
AT1G10950	0.0616911	0.674062			TMN1	transmembrane nine 1	Encodes an Arabidopsis Transmembrane nine (TMN) protein. Transmembrane nine (TM9) proteins are localized in the secretory pathway of eukaryotic cells and are involved in cell adhesion and phagocytosis. Functions in the deposition of rhamnogalacturonan II and I for cell growth.	transmembrane nine 1
AT1G10960	0.609607	0.00212639			FD1	ferredoxin 1		ferredoxin 1
AT1G10970	-0.567223	0.0137483			ZIP4	zinc transporter 4 precursor	A member of Zrt- and Irt-related protein (ZIP) family. transcript is induced in response to zinc deficiency in the root and shoot. Expression is regulated by copper, but response to copper deficiency is detected only after three weeks of deficiency. Phosphatidylinositol 4-phosphate 5-kinase (PIP5K) enzyme family member.	zinc transporter
AT1G10980	-2.6344	1.62506e-13
AT1G10990	0.548831	0.353779
AT1G11000	-0.798497	0.0106014			MLO4	MILDEW RESISTANCE LOCUS O 4	A member of a large family of seven-transmembrane domain proteins specific to plants, homologs of the barley mildew resistance locus o (MLO) protein. The Arabidopsis genome contains 15 genes encoding MLO proteins, with localization in plasma membrane. Phylogenetic analysis revealed four clades of closely-related AtMLO genes. ATMLO4 belongs to the clade I, with AtMLO11 and AtMLO14. The gene is exp…	Seven transmembrane MLO family protein
AT1G11020	-0.0784207	0.748446
AT1G11050	0.585482	0.0315684
AT1G11060	-0.32052	0.0640476					Encodes one of two redundant proteins (the other is WAPL2) that are involved in prophase removal of cohesion during meiosis. Double mutants with wapl2 exhibit reduced fertility due to defects in meiosis and also some abnormal embryo development in rare cases where embryos are formed.	WAPL (Wings apart-like protein regulation of heterochromatin) protein
AT1G11070	1.18544	0.188831
AT1G11080	-3.03038	5.37776e-05			scpl31	serine carboxypeptidase-like 31		serine carboxypeptidase-like 31
AT1G11090	0.00881244	0.971877						alpha/beta-Hydrolases superfamily protein
AT1G11100	0.666703	0.130284
AT1G11112	-0.839057	0.299802
AT1G11120	-1.19175	0.0241536						CTTNBP 2 amino-terminal-like protein
AT1G11125	-1.03202	0.167259
AT1G11130	-1.21106	1.04369e-08			SUB	STRUBBELIG	Encodes an atypical receptor-like kinase protein with a predicted extracellular domain of six leucine-rich repeats and an intracellular serine-threonine kinase domain expressed throughout the developing root but whose kinase activity is not essential for its function in vivo. Regulates expression of GLABRA2, CAPRICE, WEREWOLF, and ENHANCER OF GLABRA3. Required for floral organ shape, the developm…	Leucine-rich repeat protein kinase family protein
AT1G11160	-1.43388	1.41477e-05						Transducin/WD40 repeat-like superfamily protein
AT1G11170	-0.278885	0.467908
AT1G11180	0.647137	0.00486584			SCAMP2	Secretory carrier membrane protein 2		Secretory carrier membrane protein (SCAMP) family protein
AT1G11190	-0.603453	0.128797			BFN1	bifunctional nuclease i	Encodes a bifunctional nuclease that acts on both RNA and DNA involved in nucleic acid degradation to facilitate nucleotide and phosphate recovery during senescence. It has mismatch-specific endonuclease activity with wide recognition of single base mismatches as well as the ability to cleave indel types of mismatches (heteroduplexes with loops).	bifunctional nuclease i
AT1G11200	0.195852	0.395157
AT1G11210	-0.66153	0.043059
AT1G11220	-1.33538	0.000224121
AT1G11240	0.142514	0.565865
AT1G11260	0.646747	0.0303354			STP1	sugar transporter 1	Encodes a H+/hexose cotransporter. The mRNA is cell-to-cell mobile.	sugar transporter 1
AT1G11270	0.167856	0.603916
AT1G11280	-0.183312	0.306945
AT1G11290	0.204121	0.416337			CRR22	CHLORORESPIRATORY REDUCTION22	Pentatricopeptide Repeat Protein containing the DYW motif. Required for editing of multiple plastid transcripts. Endonuclease activity.	Pentatricopeptide repeat (PPR) superfamily protein
AT1G11300	0.374032	0.312772					The annotation for At1g11300 in TAIR10 is incorrect. This locus has been split into two At1g11300 (symbol: EGM1) and At1g11305 (symbol: EGM2) (Olivier Loudet, personal communication, 2013-04-03). See Comment field for revised annotation.	G-type lectin S-receptor-like Serine/Threonine-kinase
AT1G11310	0.32519	0.241032			MLO2	MILDEW RESISTANCE LOCUS O 2	A member of a large family of seven-transmembrane domain proteins specific to plants, homologs of the barley mildew resistance locus o (MLO) protein. The Arabidopsis genome contains 15 genes encoding MLO proteins, with localization in plasma membrane. Phylogenetic analysis revealed four clades of closely-related AtMLO genes. ATMLO2 belongs to the clade IV, with AtMLO3, AtMLO6 and AtMLO12. The gen…	Seven transmembrane MLO family protein
AT1G11320	-0.094457	0.711594
AT1G11330	0.172412	0.558849						S-locus lectin protein kinase family protein
AT1G11340	0.147681	0.771295
AT1G11350	0.334738	0.223052			SD1-13	S-domain-1 13		S-domain-1 13
AT1G11360	0.0505279	0.821793
AT1G11380	-0.0307808	0.938129
AT1G11390	-0.0724461	0.71102						Protein kinase superfamily protein
AT1G11400	0.0972741	0.700478			PYM	partner of Y14-MAGO	The PYM gene encodes a protein capable of interacting with MAGO, and Y14, whose orthologs form part of the exon junction complex in animal cells. In vitro binding assays indicate that PYM can bind to MAGO and Y14 either individually, or when they are together. But, MAGO-Y14-PYM ternary complexes are difficult to detect in vivo in Arabidopsis based on pull-down experiments. However there is some e…	partner of Y14-MAGO
AT1G11410	-0.311492	0.118712
AT1G11420	-0.993241	0.0406324			DUF2	DOMAIN OF UNKNOWN FUNCTION 724 2	Member of the plant-specific DUF724 protein family. Arabidopsis has 10 DUF724 proteins.	agenet domain protein (DOMAIN OF UNKNOWN FUNCTION 724 2)
AT1G11430	-0.0278579	0.874036			MORF9	multiple organellar RNA editing factor 9	Encodes a protein involved in RNA editing in chloroplasts. The mRNA is cell-to-cell mobile.	plastid developmental protein DAG
AT1G11440	0.219747	0.291331
AT1G11450	-1.12467	0.0023246				Usually multiple acids move in and out Transporters 27
AT1G11475	0.434292	0.14291			NRPB10		Non-catalytic subunit common to nuclear DNA-dependent RNA polymerases II, IV and V	RNA polymerases N / 8 kDa subunit
AT1G11480	-0.0445315	0.7928
AT1G11530	-0.0640429	0.793133			CXXS1	C-terminal cysteine residue is changed to a serine 1	Encodes a monocysteinic thioredoxin, thioredoxin in which the second cysteine of the redox site is replaced by a serine, with low disulfide reductase but efficient disulfide isomerase activity. The mRNA is cell-to-cell mobile.	C-terminal cysteine residue is changed to a serine 1
AT1G11545	0.743398	0.0280702			XTH8	xyloglucan endotransglucosylase/hydrolase 8		xyloglucan endotransglucosylase/hydrolase 8
AT1G11580	0.92473	0.000510553			PMEI-PME18	methylesterase PCR A		methylesterase PCR A
AT1G11600	-2.3947	1.26628e-20			CYP77B1	cytochrome P450, family 77, subfamily B, polypeptide 1	Plant specific fatty acid epoxygenase.	cytochrome P450, family 77, subfamily B, polypeptide 1
AT1G11630	0.297674	0.245722						Tetratricopeptide repeat (TPR)-like superfamily protein
AT1G11650	0.197826	0.18837			RBP45B		Encodes an RNA binding protein with three RNA recognition motifs. The mRNA is cell-to-cell mobile.	RNA-binding (RRM/RBD/RNP motifs) family protein
AT1G11660	-0.253535	0.198138						heat shock protein 70 (Hsp 70) family protein
AT1G11670	-1.17304	8.97877e-05
AT1G11680	-0.131294	0.375632			CYP51G1	CYTOCHROME P450 51G1	putative obtusifoliol 14-alpha demethylase involved in sterol biosynthesis. The mRNA is cell-to-cell mobile.	CYTOCHROME P450 51G1
AT1G11700	-1.04229	0.00623189
AT1G11710	-0.225609	0.465337
AT1G11720	0.133138	0.456142			SS3	starch synthase 3	Encodes a starch synthase that in addition to its role in starch biosynthesis also has a negative regulatory function in the biosynthesis of transient starch. The protein apparently contains a starch-binding domain (SBD).	starch synthase 3
AT1G11730	-1.26635	0.00979999
AT1G11750	-0.158308	0.325573			CLPP6	CLP protease proteolytic subunit 6	One of several nuclear-encoded ClpPs (caseinolytic protease). Contains a highly conserved catalytic triad of Ser-type proteases (Ser-His-Asp). The name reflects nomenclature described in Adam et. al (2001).	CLP protease proteolytic subunit 6
AT1G11755	-0.248451	0.337973			LEW1	LEAF WILTING 1	Encodes a cis-prenyltransferase, involved in dolichol biosynthesis. Wilted leaves in mutants due to cell membrane lesions. Mutants have increased drought tolerance, but hypersensitve to dark stress.	Undecaprenyl pyrophosphate synthetase family protein
AT1G11760	-0.266766	0.361484			MED32		Required for expression of CBF-controlled cold-responsive genes. Required for recruitment of the Mediator complex and RNA polymerase II to CBF-controlled cold-responsive genes. MED32 has now been annotated as the MED2 subunit of the Mediator complex. Mediator tail subunit, involved in transcriptional regulation. Mediator Complex Subunit, interacts with MED23, MED5, MED16, and MED23 the Regulation…	mediator of RNA polymerase II transcription subunit-like protein
AT1G11780	0.0887989	0.68567
AT1G11790	-0.236418	0.384301			ADT1	arogenate dehydratase 1	Encodes a plastid-localized arogenate dehydratase involved in phenylalanine biosynthesis. Not less than six genes encoding ADT were identi&#64257	arogenate dehydratase 1
AT1G11800	0.128903	0.572835						endonuclease/exonuclease/phosphatase family protein
AT1G11820	-0.197494	0.291166
AT1G11840	-0.511667	0.00520346			GLX1	glyoxalase I homolog	Encodes Ni+ dependent glyoxalase I homolog ATGLX1.	glyoxalase/bleomycin resistance protein/dioxygenase superfamily protein
AT1G11850	-0.441189	0.565366
AT1G11860	0.37843	0.0413965	-0.251551	0.301988				Glycine cleavage T-protein family
AT1G11870	0.380727	0.116375			SRS	Seryl-tRNA synthetase	Seryl-tRNA synthetase targeted to chloroplasts and mitochondria. Its inactivation causes developmental arrest of chloroplasts and mitochondria in Nicotiana benthamiana.	Seryl-tRNA synthetase
AT1G11880	0.11697	0.633402
AT1G11890	0.431163	0.0357522			SEC22	SECRETION 22	Member of SEC22 Gene Family	Synaptobrevin family protein
AT1G11900	0.129045	0.695242
AT1G11905	0.176654	0.390474
AT1G11910	0.102151	0.582146				aspartic proteinase A1
AT1G11920	-3.11556	0.0207338
AT1G11930	0.457771	0.0136878
AT1G11940	-0.473524	0.163598
AT1G11950	-0.127361	0.676522						Transcription factor jumonji (jmjC) domain-containing protein
AT1G11960	-0.03459	0.89683						ERD (early-responsive to dehydration stress) family protein
AT1G12000	-0.628984	0.00174198
AT1G12010	-0.460219	0.204834					Encodes a protein that appears to have 1-amino-cyclopropane-1-carboxylic acid oxidase activity based on mutant analyses. The mRNA is cell-to-cell mobile.	2-oxoglutarate (2OG) and Fe(II)-dependent oxygenase superfamily protein
AT1G12020	0.189341	0.53681
AT1G12050	-0.178694	0.385198					Encodes a fumarylacetoacetase that converts fumarylacetoacetate to acetoacetate and fumarate and is likely to be involved in tyrosine catabolism.	fumarylacetoacetase
AT1G12060	-0.470013	0.432423			BAG5	BCL-2-associated athanogene 5	A member of Arabidopsis BAG (Bcl-2-associated athanogene) proteins, plant homologs of mammalian regulators of apoptosis. Plant BAG proteins are multi-functional and remarkably similar to their animal counterparts, as they regulate apoptotic-like processes ranging from pathogen attack, to abiotic stress, to plant development.	BCL-2-associated athanogene 5
AT1G12080	-1.89596	1.41164e-07
AT1G12090	0.275874	0.183465			ELP	extensin-like protein	extensin-like protein (ELP)	extensin-like protein
AT1G12110	0.496028	0.0164405			NPF6.3	nitrate transporter 1.1	Encodes NRT1.1 (CHL1), a dual-affinity nitrate transporter. The protein is expressed in guard cells and function in stomatal opening. Mutants have less transpiration and are more tolerant to drought. Expressed in lateral roots. Involved in nitrate signaling which enables the plant root system to detect and exploit nitrate-rich soil patches. Comparing to the wild type, the mutant displays a strong…	nitrate transporter 1.1
AT1G12120	0.0594826	0.742053
AT1G12140	0.736538	0.000707196			FMO GS-OX5	flavin-monooxygenase glucosinolate S-oxygenase 5	Encodes a glucosinolate S-oxygenase that catalyzes the conversion of methylthioalkyl glucosinolates to methylsulfinylalkyl glucosinolates. It is a suppressor of the bp mutant phenotype.	flavin-monooxygenase glucosinolate S-oxygenase 5
AT1G12160	0.837099	0.144805						Flavin-binding monooxygenase family protein
AT1G12200	-0.128584	0.805905			FMO	flavin monooxygenase	Putative flavin monooxygenase.	Flavin-binding monooxygenase family protein
AT1G12210	0.676095	0.0242671			RFL1	RPS5-like 1	RFL1 has high sequence similarity to the adjacent disease resistance (R) gene RPS5.	RPS5-like 1
AT1G12220	0.804399	0.000968193			RPS5	RESISTANT TO P. SYRINGAE 5	Resistance gene, mediates resistance against the bacterial pathogen Pseudomonas syringae. Contains a putative nucleotide binding site composed of kinase-1a (or P-loop), kinase-2a, and putative kinase-3a domains, 13 imperfect leucine-rich repeats, a potential leucine zipper, and two uncharacterized motifs that are well conserved in products of previously isolated R genes. Confers resistance to Pse…	Disease resistance protein (CC-NBS-LRR class) family
AT1G12230	-0.480792	0.00419237						Aldolase superfamily protein
AT1G12240	1.09964	5.29086e-08			ATBETAFRUCT4		Encodes a vacuolar invertase betaFruct4. betaFruct4 is transported from the endoplasmic reticulum through the intermediate compartments as a membrane protein. The N-terminal cytoplasmic domain contains multiple sequence motifs that are involved at various stages in the trafficking of betaFruct4 from the ER to the central vacuole. The mRNA is cell-to-cell mobile.	Glycosyl hydrolases family 32 protein
AT1G12244	-0.159171	0.529978
AT1G12250	0.67581	0.00914533						Pentapeptide repeat-containing protein
AT1G12260	0.147848	0.778647			NAC007	NAC 007	Encodes a NAC-domain transcription factor that is expressed in developing xylem. Over expression of this protein causes ectopic secondary cell wall growth. Complements some of the cell wall defects seen in SND1/NST1 double mutants.	NAC 007
AT1G12270	-0.414179	0.0169921			Hop1	Hop1	Encodes one of the 36 carboxylate clamp (CC)-tetratricopeptide repeat (TPR) proteins (Prasad 2010, Pubmed ID: 20856808) with potential to interact with Hsp90/Hsp70 as co-chaperones.	stress-inducible protein
AT1G12280	0.105766	0.62011			SUMM2	suppressor of mkk1 mkk2 2	Encodes a NB-LRR protein SUMM2 involved in defense response to bacterium.SUMM2 is downstream of MPK4 as mutants in summ2 suppress a number of mpk4 phenotypes.	LRR and NB-ARC domains-containing disease resistance protein
AT1G12290	0.538599	0.131255						Disease resistance protein (CC-NBS-LRR class) family
AT1G12300	-0.775584	0.00173365						Tetratricopeptide repeat (TPR)-like superfamily protein
AT1G12310	0.0048209	0.97604
AT1G12320	0.0798733	0.820938
AT1G12330	-0.724561	0.00034785
AT1G12350	0.102255	0.661212			COAB	4-phospho-panto-thenoylcysteine synthetase	At1g12350 encodes phosphopantothenoylcysteine synthetase (phosphopantothenoylcysteine ligase). Its molecular function was shown to add cysteine forming (R)-4í-phospho-N-pantothenoylcysteine (PPC)	4-phospho-panto-thenoylcysteine synthetase
AT1G12360	-0.0378602	0.878924			KEU	keule	encodes a Sec1 protein and expressed throughout the plant. physically interacts with Syntaxin1 and is required for cytokinesis.	Sec1/munc18-like (SM) proteins superfamily
AT1G12370	-0.164527	0.62704			PHR1	photolyase 1	encodes an amino acid sequence with significant homology to the recently characterized type II photolyases. The uvr2-1 mutant is unable to remove CPDs in vivo, and plant extracts lack detectable photolyase activity , is sensitive to UV-B and is an allele	photolyase 1
AT1G12380	-1.33887	1.34592e-06
AT1G12390	-0.0794741	0.761693
AT1G12400	0.882823	0.00638882
AT1G12410	0.36122	0.0296077			CLP2	CLP protease proteolytic subunit 2	Encodes a ClpP-related sequence. Though similar to ClpP proteins, this does not contains the highly conserved catalytic triad of Ser-type proteases (Ser-His-Asp). The name reflects nomenclature described in Adam et. al (2001).	CLP protease proteolytic subunit 2
AT1G12420	0.502268	0.120523			ACR8	ACT domain repeat 8		ACT domain repeat 8
AT1G12430	-0.617555	0.0142963			ARK3	armadillo repeat kinesin 3	Encodes the kinesin-like protein PAK has an Armadillo motif tail and is involved in guard cell development in Arabidopsis (from Genbank record AF159052).However, no defect in stomatal complexes has been observed in loss of function mutations. It accumulates at the preprophase band (PPB) in a cell-cycle and microtubule-dependent manner and is most highly expressed in cells where the placement of t…	armadillo repeat kinesin 3
AT1G12440	0.188653	0.310951
AT1G12450	-0.126127	0.546441
AT1G12460	-0.513661	0.0115612
AT1G12470	-0.0871333	0.669374						zinc ion binding protein
AT1G12480	-1.00128	0.00016322			OZS1	OZONE-SENSITIVE 1	Encodes a membrane protein with 10 predicted transmembrane helices. SLAC1 is a multispanning membrane protein expressed predominantly in guard cells that plays a role in regulating cellular ion homeostasis and S-type anion currents. SLAC1 is important for normal stomatal closure in response to a variety of signals including elevated CO2, ozone, ABA, darkness, and humidity. SLAC1:GFP localizes to …	C4-dicarboxylate transporter/malic acid transport protein
AT1G12500	0.173471	0.468248
AT1G12520	1.14408	6.42793e-07			CCS	copper chaperone for SOD1	Copper-zinc superoxide dismutase copper chaperone (delivers copper to the Cu-Zn superoxide dismutase). Localized to the chloroplast. Expressed in roots and shoots. Up-regulated in response to copper and senescence. The AtACC activates all three CuZnSOD activities located in three different subcellular compartments. Contains three domains, central, ATX-1 like and C-terminal. ATX-1 like domain esse…	copper chaperone for SOD1
AT1G12530	-0.136085	0.656547						hypothetical protein
AT1G12550	0.454872	0.189898			HPR3	hydroxypyruvate reductase 3	Encodes a hydroxypyruvate reductase that reduces HP to glycerate and shows even more activity with glyoxylate, a more upstream intermediate of the photorespiratory cycle. It is likely targeted to the chloroplast where it could provide a compensatory bypass for the reduction of HP and glyoxylate within this compartment. Together with HPPR2 and TAT1 involved in the biosynthesis of pHPL from tyrosin…	D-isomer specific 2-hydroxyacid dehydrogenase family protein
AT1G12570	-2.14393	2.84511e-18
AT1G12580	0.137257	0.499529			PEPKR1	phosphoenolpyruvate carboxylase-related kinase 1		phosphoenolpyruvate carboxylase-related kinase 1
AT1G12600	-1.26115	0.142392
AT1G12620	-0.541073	0.0557602						Pentatricopeptide repeat (PPR) superfamily protein
AT1G12640	0.117836	0.491251			LPLAT1	lysophospholipid acyltransferase 1	Encodes a lysophosphatidylcholine acyltransferase (LPCAT). Participates in the Lands cycle in developing seeds.	MBOAT (membrane bound O-acyl transferase) family protein
AT1G12650	-0.223057	0.257198
AT1G12680	-0.247545	0.275983			PEPKR2	phosphoenolpyruvate carboxylase-related kinase 2		phosphoenolpyruvate carboxylase-related kinase 2
AT1G12700	0.0516654	0.871251				RNA processing factor 1
AT1G12710	-0.0883219	0.675981				phloem protein 2-A12
AT1G12730	-0.329182	0.112484
AT1G12750	-0.321947	0.151335			RBL6	RHOMBOID-like protein 6		RHOMBOID-like protein 6
AT1G12760	0.241864	0.260105
AT1G12770	0.35832	0.0697193			EMB1586	embryo defective 1586	Encodes a DEAD-box RNA helicase that localizes to mitochondria and is essential for regulating cell-to-cell transport via plasmodesmata. The mRNA is cell-to-cell mobile.	P-loop containing nucleoside triphosphate hydrolases superfamily protein
AT1G12775	-0.375845	0.209825
AT1G12780	0.360426	0.0626811			UGE1	UDP-D-glucose/UDP-D-galactose 4-epimerase 1	Encodes a UDP-glucose epimerase that catalyzes the interconversion of the sugar nucleotides UDP-glucose UDP-galactose via a UDP-4-keto-hexose intermediate. Responsive to stress.	UDP-D-glucose/UDP-D-galactose 4-epimerase 1
AT1G12790	0.554483	0.115359
AT1G12800	0.200831	0.363772						Nucleic acid-binding, OB-fold-like protein
AT1G12810	0.220036	0.329463
AT1G12820	-0.0716758	0.627238			AFB3	auxin signaling F-box 3	Auxin receptor involved in primary and lateral root growth inhibition in response to nitrate. Target of miR393. Induced by nitrate in primary roots.	auxin signaling F-box 3
AT1G12830	-0.610769	0.0615007
AT1G12840	0.165032	0.234151			DET3	DE-ETIOLATED 3	Encodes subunit C of the vacuolar H(+)-ATPase (V-ATPase). Bound and phosphorylated by AtWNK8. The mRNA is cell-to-cell mobile.	vacuolar ATP synthase subunit C (VATC) / V-ATPase C subunit / vacuolar proton pump C subunit (DET3)
AT1G12845	-0.842585	0.000461695
AT1G12850	0.0842885	0.627435
AT1G12860	-0.584304	0.00105663			SCRM2	SCREAM 2	Encodes ICE2 (Inducer of CBF Expression 2), a transcription factor of the bHLH family that participates in the response to deep freezing through the cold acclimation-dependent pathway. Overexpression of ICE2 results in increased tolerance to deep freezing stress after cold acclimation.	basic helix-loop-helix (bHLH) DNA-binding superfamily protein
AT1G12880	0.118666	0.753097			NUDT12	nudix hydrolase homolog 12		nudix hydrolase homolog 12
AT1G12900	0.686837	0.00223618				glyceraldehyde 3-phosphate dehydrogenase A subunit 2
AT1G12910	-0.0145401	0.929629			ATAN11	ANTHOCYANIN11	Encodes LIGHT-REGULATED WD1 (LWD1), a clock proteins regulating circadian period length and photoperiodic flowering.	Transducin/WD40 repeat-like superfamily protein
AT1G12920	0.238461	0.144858			ERF1-2	eukaryotic release factor 1-2	Encodes a eukaryotic release factor one homolog.	eukaryotic release factor 1-2
AT1G12930	-0.382419	0.0163551						ARM repeat superfamily protein
AT1G12970	0.139307	0.507243			PIRL3	plant intracellular ras group-related LRR 3	Encodes PIRL3, a member of the Plant Intracellular Ras-group-related LRRs (Leucine rich repeat proteins). PIRLs are a distinct, plant-specific class of intracellular LRRs that likely mediate protein interactions, possibly in the context of signal transduction.	plant intracellular ras group-related LRR 3
AT1G12990	0.443652	0.0578722
AT1G13000	0.45819	0.03358
AT1G13020	0.0896764	0.716909			EIF4B2	eukaryotic initiation factor 4B2	Encodes eIF4B2, eukaryotic initiation factor 4B2.	eukaryotic initiation factor 4B2
AT1G13030	-0.401199	0.130831					Encodes a plant coilin, a protein that in other organisms is a major structural scaffolding protein necessary for Cajal body formation, composition and activity. It has been shown to bind both U1 and U1 snRNAs in vitro.	sphere organelles protein-like protein
AT1G13040	0.107713	0.752118
AT1G13050	0.48962	0.273822
AT1G13060	0.199196	0.187991			PBE1	20S proteasome beta subunit E1	Encodes 20S proteasome beta subunit PBE1 (PBE1).	20S proteasome beta subunit E1
AT1G13080	0.152911	0.409283			CYP71B2	cytochrome P450, family 71, subfamily B, polypeptide 2	cytochrome P450 monooxygenase	cytochrome P450, family 71, subfamily B, polypeptide 2
AT1G13090	0.190376	0.239944				cytochrome P450, family 71, subfamily B, polypeptide 28
AT1G13100	0.685012	0.0397864			CYP71B29	cytochrome P450, family 71, subfamily B, polypeptide 29	putative cytochrome P450	cytochrome P450, family 71, subfamily B, polypeptide 29
AT1G13110	0.353343	0.056577			CYP71B7	cytochrome P450, family 71 subfamily B, polypeptide 7	member of CYP71B The mRNA is cell-to-cell mobile.	cytochrome P450, family 71 subfamily B, polypeptide 7
AT1G13120	-0.151225	0.516592			GLE1			nucleoporin GLE1-like protein
AT1G13130	-2.10807	0.00331468
AT1G13140	-3.62155	3.20075e-26			CYP86C3	cytochrome P450, family 86, subfamily C, polypeptide 3	member of CYP86C	cytochrome P450, family 86, subfamily C, polypeptide 3
AT1G13150	-3.86509	0.0125164			CYP86C4	cytochrome P450, family 86, subfamily C, polypeptide 4	member of CYP86C	cytochrome P450, family 86, subfamily C, polypeptide 4
AT1G13160	-0.520776	0.0158419
AT1G13170	-0.277887	0.130726			ORP1D	OSBP(oxysterol binding protein)-related protein 1D		OSBP(oxysterol binding protein)-related protein 1D
AT1G13180	0.0495235	0.824918			DIS1	DISTORTED TRICHOMES 1	Mutant has defect in trichome cell expansion and actin organization resulting in a distorted trichome phenotype.	Actin-like ATPase superfamily protein
AT1G13190	0.0812093	0.622175
AT1G13195	-0.403475	0.145329
AT1G13210	0.613815	0.0306184			ACA.l	autoinhibited Ca2+/ATPase II		autoinhibited Ca2+/ATPase II
AT1G13220	-0.44662	0.201667				LITTLE NUCLEI2
AT1G13230	-0.790694	0.258477
AT1G13245	1.29751	0.000732685			RTFL17	ROTUNDIFOLIA like 17		ROTUNDIFOLIA like 17
AT1G13250	-0.0563135	0.84357			GATL3	galacturonosyltransferase-like 3	Encodes a protein with putative galacturonosyltransferase activity.	galacturonosyltransferase-like 3
AT1G13260	1.46762	3.38326e-10			RAV1	related to ABI3/VP1 1	Encodes an AP2/B3 domain transcription factor which is upregulated in response to low temperature. It contains a B3 DNA binding domain. It has circadian regulation and may function as a negative growth regulator. The mRNA is cell-to-cell mobile.	related to ABI3/VP1 1
AT1G13270	0.121088	0.42			MAP1C	methionine aminopeptidase 1B	Encodes a methionine aminopeptidase formerly called MAP1B, renamed to MAP1C.	methionine aminopeptidase 1B
AT1G13280	-0.649895	0.00118343			AOC4	allene oxide cyclase 4	Encodes allene oxide cyclase. One of four genes in Arabidopsis that encode this enzyme, which catalyzes an essential step in jasmonic acid biosynthesis. Gene expression is reduced during senescence, a process that involves jasmonic acid signalling pathway.	allene oxide cyclase 4
AT1G13320	-0.0613425	0.679741			PP2AA3	protein phosphatase 2A subunit A3	one of three genes encoding the 65 kDa regulatory subunit of protein phosphatase 2A (PP2A)	protein phosphatase 2A subunit A3
AT1G13330	0.463581	0.307244			AHP2	Arabidopsis Hop2 homolog	Encodes the Arabidopsis Hop2 homologue. In other species, Hop2 is proposed to be involved in inter-homolog bias in double strand break repair.	Tat-binding protein 1(Tbp-1)-interacting protein (TBPIP)
AT1G13340	2.89545	1.99963e-13						Regulator of Vps4 activity in the MVB pathway protein
AT1G13350	0.0184222	0.944803						Protein kinase superfamily protein
AT1G13360	0.430035	0.0979237
AT1G13380	-0.174409	0.500971
AT1G13390	0.692334	0.0177564
AT1G13410	0.720187	0.0366595
AT1G13420	-3.51692	0.000958277			ST4B	sulfotransferase 4B	Encodes a sulfotransferase. Unlike the related ST4A protein (At2g14920), in vitro experiments show that this enzyme does not act brassinosteroids. ST4B is expressed in the roots and transcript levels rise in response to cytokinin treatment.	sulfotransferase 4B
AT1G13440	0.555359	1.32535e-05			GAPC2	glyceraldehyde-3-phosphate dehydrogenase C2		glyceraldehyde-3-phosphate dehydrogenase C2
AT1G13450	0.286601	0.0893966			GT-1	GT-1	Encodes GT-1, a plant transcription factor that binds to one of the cis-acting elements, BoxII, which resides within the upstream promoter region of light-responsive genes. GT-1 was assumed to act as a molecular switch modulated through Ca(2+)-dependent phosphorylation/dephosphorylation in response to light signals.	Homeodomain-like superfamily protein
AT1G13460	0.0962853	0.61481
AT1G13470	2.64034	1.41081e-08
AT1G13560	-0.0153518	0.922889			AAPT1	aminoalcoholphosphotransferase 1	Encodes aminoalcoholphosphotransferase AAPT1.	aminoalcoholphosphotransferase 1
AT1G13570	-0.25072	0.271981
AT1G13580	-0.801008	0.0057418			LAG13	LAG1 longevity assurance homolog 3	Encodes a ceramide synthase that together with LOH1 is essential for production of ceramides containing Very Long Chain Fatty acid VLCFA-Ceramides(mainly C 22 to 26).	LAG1 longevity assurance-like protein
AT1G13630	-0.513777	0.1674
AT1G13640	-0.155351	0.329246
AT1G13650	0.995224	0.0107561
AT1G13680	-0.972905	0.176156						PLC-like phosphodiesterases superfamily protein
AT1G13690	-0.170653	0.472134			ATE1	ATPase E1	AtE1 - stimulates the ATPase activity of DnaK/DnaJ	ATPase E1
AT1G13700	0.584961	0.0840481			PGL1	6-phosphogluconolactonase 1	Encodes a cytosolic 6-phosphogluconolactonase (PGL) thought to be involved in the oxidative pentose-phosphate pathway (OPPP).	6-phosphogluconolactonase 1
AT1G13710	-1.8185	3.37804e-08			CYP78A5	cytochrome P450, family 78, subfamily A, polypeptide 5	Encodes the cytochrome P450 CYP78A5 monooxygenase. Contributes to the generation of a growth-stimulating signal distinct from the classical phytohormones that prevents proliferation arrest, promoting organ growth. In ovules it is required for megagametogenesis, maternal control of seed size and restricting megaspore mother cell fate to a single cell.	cytochrome P450, family 78, subfamily A, polypeptide 5
AT1G13730	0.000590694	0.99786
AT1G13740	-0.534186	0.0493873			AFP2	ABI five binding protein 2	Encodes a member of a small plant-specific gene family whose members interact with ABI5 and appear to be involved in mediating stress responses. AFP2 mutants affect a number of ABA mediated processes such as germination and response to osmotic and sugar stress. AFP2 nuclear localization is stress dependent.	ABI five binding protein 2
AT1G13750	1.18429	0.000113034					Encodes a purple acid phosphatase whose expression is responsive to both phosphate (Pi) and phosphite (Phi) in roots.	Purple acid phosphatases superfamily protein
AT1G13770	-0.05754	0.796252			RUS3	ROOT UV-B SENSITIVE 3		root UVB sensitive protein (Protein of unknown function, DUF647)
AT1G13780	-0.48052	0.0734124
AT1G13790	-0.902612	0.0437393			FDM4	factor of DNA methylation 4	Belongs to a subgroup of SGS3-like proteins that act redundantly in RNA-directed DNA methylation: AT1G15910 (FDM1), AT4G00380 (FDM2), AT3G12550 (FDM3), AT1G13790 (FDM4), AT1G80790 (FDM5).	XH/XS domain-containing protein
AT1G13800	0.172718	0.605407			FAC19	embryonic factor 19	Encodes a PPR (pentatricopeptide repeat motif) protein that is essential for the initiation of zygotic embryogenesis.	Tetratricopeptide repeat (TPR)-like superfamily protein
AT1G13810	0.889897	0.00748851
AT1G13820	0.594973	0.0337873
AT1G13860	-0.174192	0.385416			QUL1	QUASIMODO2 LIKE 1	Encodes QUASIMODO2 LIKE1 (QUL1), a paralog of QUASIMODO2 (QUA2). AT1G78240 (QUA2), AT1G13860 (QUL1) and AT2G03480 (QUL2) form a clade with a possible role in plant vasculature development.	QUASIMODO2 LIKE 1
AT1G13870	-0.528562	0.0269281			DRL1	DEFORMED ROOTS AND LEAVES 1	Encodes a homolog of the yeast TOT4/KTI12 protein. Yeast TOT4/KTI12 associates with Elongator, a multisubunit complex that binds the RNA polymerase II transcription elongation complex. Ds insertion mutant has enlarged shoot apical region, 4 to 6 long slender leaves followed by spike-like structures, short roots. Mutants also have no ncm5U (5-carbamoylmethyluridine).	KTI12-like, chromatin associated protein
AT1G13880	-0.342698	0.0898052
AT1G13900	-0.00255009	0.988096			PAP2	purple acid phosphatase 2	Encodes a dual-localized acid phosphatase (mitochondria and chloroplast) that modulates carbon metabolism.	Purple acid phosphatases superfamily protein
AT1G13910	-0.417226	0.195749
AT1G13920	0.13347	0.839266
AT1G13930	0.214871	0.378103
AT1G13940	-0.136491	0.507153
AT1G13950	0.547552	0.211764			ELF5A-1	eukaryotic elongation factor 5A-1	Encodes eukaryotic translation initiation factor 5A (EIF-5A).In mammalian cells it functions as a shuttle protein that translocates mRNA from the nucleus to cytoplasmic ribosomes. Overexpression results in an increase in both primary and secondary xylem formation. In RNAi suppressed lines, xylem formation is reduced.	eukaryotic elongation factor 5A-1
AT1G13960	0.452542	0.0510554			WRKY4	WRKY DNA-binding protein 4	Encodes WRKY DNA-binding protein 4 (WRKY4).	WRKY DNA-binding protein 4
AT1G13970	-0.102497	0.81846
AT1G13980	-0.0562049	0.726079			GN	GNOM	Encodes a GDP/GTP exchange factor for small G-proteins of the ADP ribosylation factor (RAF) class, and as regulator of intracellular trafficking. Homologous to Sec7p and YEC2 from yeast. Involved in the specification of apical-basal pattern formation. Essential for cell division, expansion and adhesion. It appears that heteotypic binding between the DCB and C-terminal domains of two GNOM proteins…	sec7 domain-containing protein
AT1G13990	1.05022	0.00366938
AT1G14000	0.358041	0.0266012			VIK	VH1-interacting kinase	Encodes a protein with similarity to members of the C1 subgroup of MAP kinase kinase kinases. Interacts physically with the receptor kinase BRL2/VH1 and appears to be involved in auxin and brassinosteriod signaling. The mRNA is cell-to-cell mobile.	VH1-interacting kinase
AT1G14010	0.722943	0.00167534
AT1G14020	-0.124703	0.481752						O-fucosyltransferase family protein
AT1G14030	-0.132713	0.442818			LSMT-L	lysine methyltransferase (LSMT)-like	Encodes a lysine methyltransferase whose main soluble physiological substrates are chloroplastic fructose 1,6-bisphosphate aldolases, FBA1, FBA2, and FBA3. Lysines near the C-terminal end of the target proteins are trimethylated.	Rubisco methyltransferase family protein
AT1G14040	-0.109064	0.702052					Encodes a PHO1 homologue that is upregulated in response to Zn deficiency and is involved in Pi homeostasis in response to Zn deficiency. The mRNA is cell-to-cell mobile.	EXS (ERD1/XPR1/SYG1) family protein
AT1G14060	0.761151	0.03639
AT1G14070	2.28832	0.00482038
AT1G14100	-1.2996	0.027781			FUT8	fucosyltransferase 8	member of Glycosyltransferase Family- 37. FUT8 was previously associated to AT1G14110	fucosyltransferase 8
AT1G14130	-0.0579874	0.849718						2-oxoglutarate (2OG) and Fe(II)-dependent oxygenase superfamily protein
AT1G14140	0.418428	0.121002			UCP3	Uncoupling Protein 3		Mitochondrial substrate carrier family protein
AT1G14150	0.683978	0.0101448			PnsL2	Photosynthetic NDH subcomplex L 2	Encodes a subunit of the NAD(P)H dehydrogenase complex located in the chloroplast thylakoid lumen.	PsbQ-like 2
AT1G14170	0.373449	0.0946288
AT1G14180	-0.970167	2.74452e-05
AT1G14190	-0.0268239	0.963308
AT1G14200	1.4066	8.12899e-06						RING/U-box superfamily protein
AT1G14205	0.603706	0.0716007						Ribosomal L18p/L5e family protein
AT1G14210	0.0151	0.953062
AT1G14230	0.651417	0.000499913
AT1G14250	1.55569	1.3277e-07
AT1G14260	-1.79807	0.000142986
AT1G14270	0.123287	0.571755
AT1G14280	-0.2296	0.452327			PKS2	phytochrome kinase substrate 2	Encodes phytochrome kinase substrate 2. PKS proteins are critical for hypocotyl phototropism. Forms a complex with Phot1, Phot2 and NPH3.	phytochrome kinase substrate 2
AT1G14290	0.130591	0.658783			SBH2	sphingoid base hydroxylase 2	Encodes one of the two redundant sphingoid base hydroxylases (SBH). Involved in sphingolipid trihydroxy long-chain base (4-hydroxysphinganine) biosynthesis. Double mutants of SBHs were dwarfed and not able to progress from vegetative to reproductive growth.	sphingoid base hydroxylase 2
AT1G14300	0.882565	0.00257695
AT1G14310	0.340467	0.246335
AT1G14320	-0.00432553	0.98066			SAC52	SUPPRESSOR OF ACAULIS 52	Encodes a ribosomal protein L10 and may be involved in translation regulation. Semi-dominant mutations in SAC552 can suppress defects in acaulis5, which encodes a thermospermine synthase, by enhancing translation of acl5 and itself.	Ribosomal protein L16p/L10e family protein
AT1G14330	0.290255	0.151699
AT1G14340	0.80199	0.00153301						RNA-binding (RRM/RBD/RNP motifs) family protein
AT1G14345	0.406824	0.0682946
AT1G14350	-0.625337	0.0376154			FLP	FOUR LIPS	Encodes a putative MYB transcription factor involved in stomata development, loss of FLP activity results in a failure of guard mother cells (GMCs) to adopt the guard cell fate, thus they continue to divide resulting in abnormal stomata consisting of clusters of numerous guard cell-like cells. This phenotype is enhanced in double mutants with MYB88. Its transcript levels change after inducing MUT…	Duplicated homeodomain-like superfamily protein
AT1G14360	0.997341	4.15468e-06			UTR3	UDP-galactose transporter 3		UDP-galactose transporter 3
AT1G14370	1.19389	7.91355e-05			APK2A	protein kinase 2A	Encodes protein kinase APK2a. Protein is N-myristoylated.	protein kinase 2A
AT1G14380	-0.571811	0.0232913			IQD28	IQ-domain 28	Encodes a microtubule-associated protein.Member of IQ67 (CaM binding) domain containing family.	IQ-domain 28
AT1G14400	0.134405	0.480778			UBC1	ubiquitin carrier protein 1	ubiquitin carrier protein	ubiquitin carrier protein 1
AT1G14410	-0.302919	0.128273			WHY1	WHIRLY 1	Encodes a homolog of the potato p24 protein. Binds single strand telomeric repeats. Negatively regulates telomerase activity and telomere length.	ssDNA-binding transcriptional regulator
AT1G14430	-1.52494	0.000512703						glyoxal oxidase-related protein
AT1G14440	-1.29333	7.48056e-10			HB31	homeobox protein 31		homeobox protein 31
AT1G14450	0.597328	0.00891302	-0.189033	0.581001
AT1G14460	-0.205604	0.501511
AT1G14470	-0.0158541	0.969735
AT1G14480	1.2103	0.00697602
AT1G14510	-0.264414	0.142602			AL7	alfin-like 7	Encodes a member of the Alfin1-like family of nuclear-localized PHD (plant homeodomain) domain containing proteins. All AL proteins except AL3 bind to di- or trimethylated histone H3 (H3K4me3/2). Members of this family include: AT5G05610 (AL1), AT3G11200 (AL2), AT3G42790 (AL3), AT5G26210 (AL4), AT5G20510 (AL5), AT2G02470 (AL6), AT1G14510 (AL7).	alfin-like 7
AT1G14520	0.474933	0.0247441				myo-inositol oxygenase 1
AT1G14530	-0.856839	0.00462532			THH1	TOM THREE HOMOLOG 1		tobamovirus multiplication-like protein (DUF1084)
AT1G14560	0.0156046	0.944947					Encodes a mitochondrial CoA transporter.	Mitochondrial substrate carrier family protein
AT1G14570	-0.0875484	0.635974					Encodes a nuclear UBX-containing protein that can bridge ubiquitin to AtCDC48A.	UBX domain-containing protein
AT1G14580	0.151254	0.604867
AT1G14590	-0.158214	0.522615
AT1G14600	-0.738617	0.0525363
AT1G14610	0.0246108	0.876482	-0.140822	0.780382	TWN2	TWIN 2	Required for proper proliferation of basal cells.	valyl-tRNA synthetase / valine-tRNA ligase (VALRS)
AT1G14620	0.398146	0.0795551			DECOY	DECOY		decoy
AT1G14630	-0.519113	0.312671
AT1G14640	-0.228715	0.467162
AT1G14650	0.0564627	0.719028
AT1G14660	-0.420646	0.142878			NHX8	Na+/H+ exchanger 8	member of putative Na+/H+ antiporter (AtNHX) family. Functions as a plasma membrane Li+/H+ antiporter. Involved in Li+ efflux and detoxification.	Na+/H+ exchanger 8
AT1G14670	0.149416	0.345597
AT1G14680	0.251684	0.589121
AT1G14685	-0.10211	0.624127			BPC2	basic pentacysteine 2	Encodes a member of the BASIC PENTACYSTEINE (BPC) proteins. BPC proteins are plant-specific transcription factors present throughout land plants. BPC transcription factor family is integral for a wide range of processes that support normal growth and development.Along with BPC1, BPC2 binds to the promoter of and represses GALS1 thereby reducing beta 1,4- galactan accumulation.	basic pentacysteine 2
AT1G14690	-0.567328	0.00349105			MAP65-7	microtubule-associated protein 65-7		microtubule-associated protein 65-7
AT1G14700	0.369425	0.135975			PAP3	purple acid phosphatase 3		purple acid phosphatase 3
AT1G14710	0.157278	0.306703
AT1G14720	0.725255	0.00318417			XTH28	xyloglucan endotransglucosylase/hydrolase 28	member of Glycoside Hydrolase Family 16	xyloglucan endotransglucosylase/hydrolase 28
AT1G14730	0.213923	0.795294
AT1G14740	0.282912	0.0979818			TTA1	TITANIA 1	Encodes a PHD-finger protein that, with TTA1, is redundantly required for MP-dependent embryonic root meristem initiation.	class I heat shock protein, putative (DUF1423)
AT1G14750	-2.22968	2.30953e-05				SOLO DANCERS
AT1G14760	-3.54644	9.63399e-05			KNATM	KNOX Arabidopsis thaliana meinox	Encodes a novel Arabidopsis KNOX gene that encodes a MEINOX domain but lacks the homeodomain and interacts with TALE-class homeodomain proteins to modulate their activities	KNOX meinox protein
AT1G14770	-0.32983	0.30327
AT1G14780	1.1587	0.151205
AT1G14790	-0.449168	0.111217			RDR1	RNA-dependent RNA polymerase 1	Encodes RNA-dependent RNA polymerase. While not required for virus-induced post-transcriptional gene silencing (PTGS), it can promote turnover of viral RNAs in infected plants. Nomenclature according to Xie, et al. (2004). Involved in the production of Cucumber Mosaic Virus siRNAs.	RNA-dependent RNA polymerase 1
AT1G14810	0.918895	1.13501e-05
AT1G14820	-0.508391	0.0276242
AT1G14830	0.0067964	0.961397			DL1C	DYNAMIN-like 1C	Encodes a dynamin-like protein that is involved in mitochondrial morphogenesis and pollen development. Protein is localized as speckles in the cytoplasm, partially co-localizes with mitochondrial markers, cell plate of dividing cells, and the tip of root hairs, root cap cells, and expanding part of trichoblasts.	DYNAMIN-like 1C
AT1G14840	-0.502552	0.123116			MAP70-4	microtubule-associated proteins 70-4	Encodes a microtubule associated protein (MAP70-4). Expressed in all tissues.	microtubule-associated proteins 70-4
AT1G14850	-0.190433	0.269346			NUP155	nucleoporin 155	Encodes a protein similar to nucleoporin, a a major component of the nuclear pore complex (NPC) involved in cellular nucleo-cytoplasmic transport	nucleoporin 155
AT1G14870	1.71183	0.00611981			PCR2	PLANT CADMIUM RESISTANCE 2	PCR2 encodes a membrane protein involved in zinc transport and detoxification.	PLANT CADMIUM RESISTANCE 2
AT1G14880	3.71378	0.000187136			PCR1	PLANT CADMIUM RESISTANCE 1		PLANT CADMIUM RESISTANCE 1
AT1G14890	0.0534556	0.886373
AT1G14900	-1.54606	1.44949e-06			HMGA	high mobility group A	Encodes a protein belonging to the subgroup of HMGA (high mobility group A) proteins that interact with A/T-rich stretches of DNA.	high mobility group A
AT1G14910	0.108357	0.51246						ENTH/ANTH/VHS superfamily protein
AT1G14920	-0.201158	0.305003			GAI	GIBBERELLIC ACID INSENSITIVE	Similar to a putative transcription factor and transcriptional coactivators. Repressor of GA responses and involved in gibberellic acid mediated signaling. Member of the DELLA proteins that restrain the cell proliferation and expansion that drives plant growth. The protein undergoes degradation in response to GA via the 26S proteasome. GAI may be involved in reducing ROS accumulation in response …	GRAS family transcription factor family protein
AT1G14970	-0.467377	0.200519
AT1G14980	0.419923	0.0724488	0.109785	0.65346	CPN10	chaperonin 10	Encodes mitochondrial-localized chaperonin 10 that complements the E.coli groES mutant. Its mRNA is upregulated in response to heat shock treatment and is expressed uniformly in various organs.	chaperonin 10
AT1G14990	0.602094	0.0398797
AT1G15000	-0.44742	0.169093			scpl50	serine carboxypeptidase-like 50		serine carboxypeptidase-like 50
AT1G15020	0.647269	0.00289886			QSOX1	quiescin-sulfhydryl oxidase 1	Encodes a protein disulfide isomerase-like (PDIL) protein, a member of a multigene family within the thioredoxin (TRX) superfamily. This protein also belongs to the quiescin-sulfhydryl oxidase (QSOX) family, which possess an Erv1-like domain at the COOH terminus in addition to a TRX domain.	quiescin-sulfhydryl oxidase 1
AT1G15030	0.023547	0.895528
AT1G15060	0.143037	0.451762
AT1G15080	-0.568382	0.0573466			LPP2	lipid phosphate phosphatase 2	Encodes phosphatidic acid phosphatase. Involved in ABA signaling. Functions as a negative regulator upstream of ABI4. Expressed during germination and seed development. Expressed overall in young seedlings, in roots, hypocotyls, and vascular cells of cotyledons and leaves of 10 day-old seedlings, in flower filaments and stem elongation zones. Not expressed in anthers, pollen nor petals.	lipid phosphate phosphatase 2
AT1G15100	0.0287445	0.940986			RHA2A	RING-H2 finger A2A	Encodes a putative RING-H2 finger protein RHA2a.	RING-H2 finger A2A
AT1G15110	-0.495728	0.0989509			PSS1	phosphatidylserine synthase 1	PSS1 encodes a base-exchange-type Phosphatidylserine (PS) synthase. Mutant analysis revealed its role in pollen maturation.	phosphatidyl serine synthase family protein
AT1G15120	0.498913	0.00700075	0.406498	0.737231
AT1G15125	-0.00102702	0.998233
AT1G15130	0.372868	0.0822393						Endosomal targeting BRO1-like domain-containing protein
AT1G15140	0.453001	0.0809528						FAD/NAD(P)-binding oxidoreductase
AT1G15165	-0.413105	0.537817
AT1G15170	0.212012	0.622949
AT1G15180	0.520295	0.0257695
AT1G15200	0.129389	0.566465						protein-protein interaction regulator family protein
AT1G15210	-1.64966	0.000395788			ABCG35	ATP-binding cassette G35		pleiotropic drug resistance 7
AT1G15215	-0.29986	0.342354				SAWADEE homeodomain homolog 1
AT1G15220	-0.071826	0.807144			CCMH		Encodes a protein with oxidoreductase activity present in the inner membrane of mitochondria. CCMH is postulated to play a central role in mitochondrial cytochrome c maturation, probably as part of a heme lyase complex that also holds activity of reducing apocytochrome c. CCMH interacts with apocytochrome AtCYTc-a and is shown to be present in a 500 kDa-complex along with CcmFN2.	cytochrome c biogenesis protein family
AT1G15230	0.650351	0.10071
AT1G15240	-0.262843	0.111647						phox (PX) domain-containing protein
AT1G15250	-0.0130884	0.970378						Zinc-binding ribosomal protein family protein
AT1G15260	-0.884573	1.62498e-07
AT1G15270	0.152433	0.473665
AT1G15280	-0.0851497	0.592855						CASC3/Barentsz eIF4AIII binding protein
AT1G15290	0.54903	0.0115299						Tetratricopeptide repeat (TPR)-like superfamily protein
AT1G15310	-1.60597	0.0470541			ATHSRP54A	signal recognition particle 54 kDa subunit	54 kDa protein subunit of SRP that interacts with the signal peptide of secreted proteins	signal recognition particle 54 kDa subunit
AT1G15340	-0.540929	0.0309862			MBD10	methyl-CPG-binding domain 10	Protein containing methyl-CpG-binding domain.Has sequence similarity to human MBD proteins.	methyl-CPG-binding domain 10
AT1G15350	0.683479	0.0596651
AT1G15360	-1.8339	0.00242911			SHN1	SHINE 1	Encodes a member of the ERF (ethylene response factor) subfamily B-6 of ERF/AP2 transcription factor family. The protein contains one AP2 domain. There are 12 members in this subfamily including RAP2.11. This gene is involved in wax biosynthesis. Over-expression of the gene results in glossy leaf phenotype and increased drought tolerance. Two closely related genes, AT5G25390 and AT5G11190 have si…	Integrase-type DNA-binding superfamily protein
AT1G15370	-0.233754	0.314737						SNARE-like superfamily protein
AT1G15390	0.571016	0.0249115			PDF1A	peptide deformylase 1A	encodes a peptide deformylase-like protein. Removes N-formyl groups, a prerequisite for the action of methionine aminopeptidase during protein synthesis. Targeted to mitochondria. Requires Zn for catalysis.	peptide deformylase 1A
AT1G15400	0.700805	0.00488132						hypothetical protein
AT1G15410	-0.578214	0.0114671
AT1G15420	0.183005	0.448679						WD repeat protein
AT1G15430	0.105398	0.748233
AT1G15440	0.314611	0.25688			PWP2	periodic tryptophan protein 2	Encodes a nucleolar protein that is a ribosome biogenesis co-factor. Mutants display aberrant RNA processing and female gametophyte development.	periodic tryptophan protein 2
AT1G15460	-2.65317	7.53819e-09			BOR4	REQUIRES HIGH BORON 4	Encodes a efflux-type boron transporter. Over-expression improved plant growth under B toxic conditions.	HCO3- transporter family
AT1G15470	-0.058557	0.76242						Transducin/WD40 repeat-like superfamily protein
AT1G15480	0.0550454	0.802628						Tetratricopeptide repeat (TPR)-like superfamily protein
AT1G15490	-0.418472	0.02884
AT1G15500	-0.032095	0.85225			ATNTT2			TLC ATP/ADP transporter
AT1G15510	0.275784	0.296733			ECB2	EARLY CHLOROPLAST BIOGENESIS2	Encodes a pentatricopeptide repeat protein required for chloroplast transcript accD RNA editing and early chloroplast biogenesis.	Tetratricopeptide repeat (TPR)-like superfamily protein
AT1G15520	6.49695	5.38154e-10			ABCG40	ATP-binding cassette G40	ABC transporter family involved in ABA transport and resistance to lead. Localizes to plasma membrane. Upregulated by lead. Expressed in leaves, flowers, stomata and roots.	pleiotropic drug resistance 12
AT1G15530	0.479206	0.151829						Concanavalin A-like lectin protein kinase family protein
AT1G15550	0.426259	0.566025			GA3OX1	gibberellin 3-oxidase 1	Involved in later steps of the gibberellic acid biosynthetic pathway. Activated by AGAMOUS in a cal-1, ap1-1 background. Deletion of 208 bp from -1016 to -809 (&#916	gibberellin 3-oxidase 1
AT1G15570	-0.87384	0.00268175			CYCA2	CYCLIN A2	A2-type cyclin. Negatively regulates endocycles and acts as a key regulator of ploidy levels in Arabidopsis endoreduplication. Interacts physically with CDKA	CYCLIN A2
AT1G15580	0.0760977	0.917419			IAA5	indole-3-acetic acid inducible 5	auxin induced protein	indole-3-acetic acid inducible 5
AT1G15660	-0.43131	0.0611748			CENP-C	centromere protein C	Encodes a homologue of the human centromeric protein C (CENP-C). CENP-C co-localizes with the 180 bp centromeric regions of chromosomes throughout the cell cycle, but does not completely cover the 180 bp regions.	centromere protein C
AT1G15670	1.08093	2.2463e-05					Encodes a member of a family of F-box proteins, called the KISS ME DEADLY (KMD) family, that targets type-B ARR proteins for degradation and is involved in the negative regulation of the cytokinin response. Also named as KFB1, a member of a group of Kelch repeat F-box proteins that negatively regulate phenylpropanoid biosynthesis by targeting the phenypropanoid biosynthesis enzyme phenylalanine a…	Galactose oxidase/kelch repeat superfamily protein
AT1G15690	0.0359738	0.829983			AVP1		Encodes a H(+)-translocating (pyrophosphate-energized) inorganic pyrophosphatase (H(+)-PPase	Inorganic H pyrophosphatase family protein
AT1G15700	-0.975164	0.00591468			ATPC2		One of two genes that encode the gamma subunit of Arabidopsis chloroplast ATP synthase. It is thought to be involved in the regulation of the ATP synthase activity.	ATPase, F1 complex, gamma subunit protein
AT1G15710	-0.404081	0.0881545						prephenate dehydrogenase family protein
AT1G15720	-0.639421	0.254618			TRFL5	TRF-like 5	Arabidopsis thaliana myb family transcription factor (At1g15720). MYB/SANT domain containing protein.	TRF-like 5
AT1G15730	0.515484	0.00754387
AT1G15740	0.400414	0.0675785
AT1G15750	-0.124784	0.375049			TPL	TOPLESS	Encodes a protein with several WD40 repeats at the C-terminus and predicted protein-protein interaction domains at the N-terminus. Together with the TOPLESS-RELATED PROTEINS (TPRs), it is thought to be involved in transcriptional repression of root-promoting genes in the top half of the embryo during the transition stage of embryogenesis. It can also interact with IAA12 through the EAR domain of …	Transducin family protein / WD-40 repeat family protein
AT1G15780	0.0290301	0.896236			NRB4	Non-Recognition-of-BTH 4		mediator of RNA polymerase II transcription subunit 15a-like protein
AT1G15790	1.5312	2.17163e-07
AT1G15800	-0.0595596	0.904897
AT1G15810	-0.488021	0.0146937
AT1G15820	0.946959	0.00242587			LHCB6	light harvesting complex photosystem II subunit 6	Lhcb6 protein (Lhcb6), light harvesting complex of photosystem II.	light harvesting complex photosystem II subunit 6
AT1G15860	0.0089297	0.970156
AT1G15870	1.21537	0.00338966
AT1G15880	0.2578	0.31177			GOS11	golgi snare 11	Golgi SNARE 11 protein (GOS11)	golgi snare 11
AT1G15885	-0.655149	0.13617
AT1G15890	0.756475	0.0470782
AT1G15910	-0.701907	0.00173224			FDM1	factor of DNA methylation 1	Belongs to a subgroup of SGS3-like proteins that act redundantly in RNA-directed DNA methylation: AT1G15910 (FDM1), AT4G00380 (FDM2), AT3G12550 (FDM3), AT1G13790 (FDM4), AT1G80790 (FDM5).	XH/XS domain-containing protein
AT1G15920	0.0709971	0.773147						Polynucleotidyl transferase, ribonuclease H-like superfamily protein
AT1G15930	0.441725	0.0238986
AT1G15940	-0.766815	0.0312121						Tudor/PWWP/MBT superfamily protein
AT1G15950	0.656552	0.00132471			CCR1	cinnamoyl coa reductase 1	Encodes a cinnamoyl CoA reductase. Involved in lignin biosynthesis. The mRNA is cell-to-cell mobile.	cinnamoyl coa reductase 1
AT1G15960	-0.533596	0.0499643			NRAMP6	NRAMP metal ion transporter 6	Member of Nramp2 family. NRAMP6 cooperates with NRAMP1 in Mn utilization.	NRAMP metal ion transporter 6
AT1G15970	-0.267211	0.169434
AT1G15980	0.601204	0.0043456			PnsB1	Photosynthetic NDH subcomplex B 1	encodes a novel subunit of the chloroplast NAD(P)H dehydrogenase complex, involved in cyclic electron flow around photosystem I to produce ATP.	NDH-dependent cyclic electron flow 1
AT1G16000	0.771776	0.00135009						GAG1At protein
AT1G16010	0.327505	0.0320724			MGT2	magnesium transporter 2	Transmembrane magnesium transporter. One of nine family members.	magnesium transporter 2
AT1G16020	-0.247542	0.2162						vacuolar fusion protein (DUF1712)
AT1G16030	-0.28397	0.358617			Hsp70b	heat shock protein 70B		heat shock protein 70B
AT1G16040	-0.000324367	0.998975
AT1G16060	-0.986629	0.0176129			ADAP	ARIA-interacting double AP2 domain protein	Encodes ADAP, an AP2-domain protein that interacts with ARIA. ADAP is a positive regulator of the ABA response and is also involved in regulating seedling growth.	ARIA-interacting double AP2 domain protein
AT1G16070	-1.85939	8.65658e-06			TLP8	tubby like protein 8	Member of TLP family	tubby like protein 8
AT1G16080	0.067497	0.703122
AT1G16090	-0.0046556	0.991875			WAKL7	wall associated kinase-like 7	Encodes a truncated WAK-like kinase that is predicted to be a secreted protein.	wall associated kinase-like 7
AT1G16110	0.904096	0.010473			WAKL6	wall associated kinase-like 6	Encodes a WAK-like receptor-like kinase with a cytoplasmic Ser/Thr protein kinase domain and an extracellular domain with EGF-like repeats. It has been shown to be localized to the cell wall.	wall associated kinase-like 6
AT1G16130	0.450239	0.391833			WAKL2	wall associated kinase-like 2	Encodes a WAK-like receptor-like kinase with a cytoplasmic Ser/Thr protein kinase domain and an extracellular domain with EGF-like repeats.	wall associated kinase-like 2
AT1G16170	0.619673	0.0632534
AT1G16180	0.358208	0.0549955
AT1G16190	-0.209359	0.274798			RAD23A	RADIATION SENSITIVE23A	Encodes a member of the RADIATION SENSITIVE23 (RAD23) family: AT1G16190(RAD23A), AT1G79650(RAD23B), AT3G02540(RAD23C), AT5G38470(RAD23D). RAD23 proteins play an essential role in the cell cycle, morphology, and fertility of plants through their delivery of UPS (ubiquitin/26S proteasome system) substrates to the 26S proteasome.	Rad23 UV excision repair protein family
AT1G16210	0.635015	0.00142106
AT1G16220	-1.40211	0.000309237
AT1G16240	0.283237	0.106369			SYP51	syntaxin of plants 51	Encodes one of 24 Arabidopsis syntaxins. Its mRNA has been shown to be expressed	syntaxin of plants 51
AT1G16250	-0.119618	0.547391
AT1G16260	0.981541	0.0082353						Wall-associated kinase family protein
AT1G16270	-0.351277	0.0581318						kinase superfamily with octicosapeptide/Phox/Bem1p domain-containing protein
AT1G16280	-0.25727	0.237979			RH36	RNA helicase 36	Encodes a putative DEAD-box RNA helicase. Essential for female gametogenesis.	RNA helicase 36
AT1G16300	-0.870349	0.00592713			GAPCP-2	glyceraldehyde-3-phosphate dehydrogenase of plastid 2	Encodes one of the chloroplast/plastid localized GAPDH isoforms (GAPCp1/At1g79530 and GAPCp2/At1g16300). gapcp double mutants display a drastic phenotype of arrested root development, dwarfism and sterility. GAPCps are important for the synthesis of serine in roots.	glyceraldehyde-3-phosphate dehydrogenase of plastid 2
AT1G16310	-0.946824	0.0103056						Cation efflux family protein
AT1G16320	0.304739	0.256641
AT1G16330	-1.13163	0.000906944			CYCB3	cyclin b3	core cell cycle genes	cyclin b3
AT1G16340	-0.305847	0.23183			ATKDSA2		Encodes a protein with putative 3-deoxy-D-manno-octulosonic acid 8-phosphate synthetase activity. This gene share a very high sequence homology with its homologue AtkdsA1 (AT1G79500).	Aldolase superfamily protein
AT1G16350	0.14791	0.43658
AT1G16390	1.17462	0.0620695			OCT3	organic cation/carnitine transporter 3		organic cation/carnitine transporter 3
AT1G16400	0.477821	0.268347			CYP79F2	cytochrome P450, family 79, subfamily F, polypeptide 2	Encodes cytochrome P450 CYP79F2.	cytochrome P450, family 79, subfamily F, polypeptide 2
AT1G16410	0.00826033	0.979604			CYP79F1	cytochrome p450 79f1	member of CYP79F The mRNA is cell-to-cell mobile.	cytochrome p450 79f1
AT1G16420	4.48237	0.00113524			MC8	metacaspase 8	Encodes a metacaspase (cysteine-type endopeptidase) that is involved in promoting programmed cell death in response to hydrogen peroxide (H2O2), UV light, and methyl viologen (MV). Transcript levels rise in response to UV-C, H2O2, and MV. In vitro assays demonstrate that this enzyme has a preference for cleaving after an arginine residue, and it has a pH optimum of 8.0.	metacaspase 8
AT1G16430	-0.0392915	0.929517
AT1G16445	1.01707	0.00287047
AT1G16460	0.157616	0.383899			RDH2	rhodanese homologue 2	encodes a cytoplasmic thiosulfate:cyanide sulfurtransferase, activity of which increased the rhodanese activity of transgenic yeast. Can also act as a mercaptopyruvate sulfurtransferase.	rhodanese homologue 2
AT1G16470	0.291514	0.0873875			PAB1	proteasome subunit PAB1	Encodes 20S proteasome subunit PAB1 (PAB1).	proteasome subunit PAB1
AT1G16480	0.170521	0.584368
AT1G16490	-0.216942	0.679669			MYB58	myb domain protein 58	Member of the R2R3 factor gene family.	myb domain protein 58
AT1G16500	0.896461	0.00949854
AT1G16510	1.33181	0.00891902					Encodes a clade III SAUR gene with a distinctive expression pattern in root meristems. It is normally expressed in the quiescent center and cortex/endodermis initials and upon auxin stimulation, the expression is found in the endodermal layer. Overexpression studies suggest roles in cell expansion and auxin transport.	SAUR-like auxin-responsive protein family
AT1G16520	-0.892465	2.28959e-05						interactor of constitutive active ROPs protein
AT1G16540	0.228967	0.427303				ABA DEFICIENT 3
AT1G16560	0.223441	0.23066
AT1G16570	-0.00677697	0.976654						UDP-Glycosyltransferase superfamily protein
AT1G16590	0.15562	0.759401			REV7		putative translesion synthesis polymerase zeta subunit, homologous to Y-family DNA polymerases, contains BRCT domain. Mutants are sensitive to UV-B radiation. Gene is involved in damage-tolerance mechanisms through translesion synthesis(TLS).	DNA-binding HORMA family protein
AT1G16610	0.123203	0.577467			SR45	arginine/serine-rich 45	Encodes SR45, a member of the highly conserved family of serine/arginine-rich (SR) proteins, which play key roles in pre-mRNA splicing and other aspects of RNA metabolism. SR45 is a spliceosome protein, interacts with SR33 and the U1-70K protein of the U1 snRNP. Also involved in plant sugar response. sr45-1 mutation confers hypersensitivity to glucose during early seedling growth.	arginine/serine-rich 45
AT1G16630	-1.90253	8.83062e-10
AT1G16640	-0.901422	0.0420154
AT1G16650	-0.0540723	0.846735
AT1G16670	0.486299	0.034857						Protein kinase superfamily protein
AT1G16680	-0.56412	0.00713026
AT1G16690	-0.066772	0.777818
AT1G16700	0.234	0.211721	-0.275247	0.597956
AT1G16705	-3.16088	4.20961e-10
AT1G16710	-0.250812	0.262035			HAC12	histone acetyltransferase of the CBP family 12	Encodes an enzyme with histone acetyltransferase activity that can use both H3 and H4 histones as substrates. No single prior lysine acetylation is sufficient to block HAC12 acetylation of the H3 or H4 peptides, suggesting that HAC12 can acetylate any of several lysines present in the peptides.	histone acetyltransferase of the CBP family 12
AT1G16720	0.744771	0.00199619				high chlorophyll fluorescence phenotype 173
AT1G16730	2.02092	0.00171958			UP6	unknown protein 6		hypothetical protein
AT1G16740	0.141379	0.577162
AT1G16750	-1.0645	5.05224e-05
AT1G16780	-0.608767	0.023358			VHP2		Encodes a type II H+-PPases that localizes to and function as a proton pump of the Golgi apparatus in most tissues except for mature leaves.	Inorganic H pyrophosphatase family protein
AT1G16790	0.150932	0.662559
AT1G16800	-0.136739	0.656362
AT1G16810	-0.24711	0.114528
AT1G16820	-0.378459	0.537105
AT1G16825	0.132467	0.738954
AT1G16830	0.128759	0.811821
AT1G16840	0.249977	0.279487
AT1G16850	-0.214033	0.742744
AT1G16858	-0.317188	0.0377394
AT1G16870	0.0330945	0.862684
AT1G16880	0.546928	0.00254811			ACR11	ACT domain repeats 11	Encodes a ACT domain-containing protein. The ACT domain, named after bacterial aspartate kinase, chorismate mutase and TyrA (prephenate dehydrogenase), is a regulatory domain that serves as an amino acid-binding site in feedback-regulated amino acid metabolic enzymes. The mRNA is cell-to-cell mobile.	uridylyltransferase-like protein
AT1G16890	0.200093	0.286907			UBC36	ubiquitin-conjugating enzyme 36	UBC36/UBC13B encodes a protein that may play a role in DNA damage responses and error-free post-replicative DNA repair. It can bind to the MMZ/UEV1 proteins in vitro.	ubiquitin-conjugating enzyme 36
AT1G16900	-0.397345	0.0254755			EBS3	EMS-mutagenized bri1 suppressor 3	Encodes the Arabidopsis ortholog of the yeast/human ALG9 catalyzing the luminal addition of two alpha-1,2 Man residues in assembling Glc3Man9GlcNAc2.	Alg9-like mannosyltransferase family
AT1G16916	-0.253488	0.463321
AT1G16920	-0.100389	0.68831			RABA1b	RAB GTPase homolog A1B	small GTP-binding protein (Rab11)similar to YPT3/RAB11 proteins in yeast and mammals, respectively. YPT3/RAB11 is involved in intracellular protein trafficking.	RAB GTPase homolog A1B
AT1G16930	-0.265388	0.327635
AT1G16960	-0.0896673	0.712648
AT1G16970	-0.254505	0.230564			KU70	KU70 homolog	Ku80 and ku70 form the heterodimer complex Ku, required for proper maintenance of the telomeric C strand. Ku regulates the extension of the telomeric G strand. Interacts with WEX, and this interaction stimulates the WEX exonuclease activity.	ATP-dependent DNA helicase 2 subunit Ku70-like protein
AT1G17020	0.569317	0.588697			SRG1	senescence-related gene 1	Encodes a novel member of the Fe(II)/ascorbate oxidase gene family	senescence-related gene 1
AT1G17030	-1.17074	0.074053
AT1G17040	-0.343326	0.088194			SHA	SH2 domain protein A	Encodes a protein that contains an SH2 domain. It can pull down a 120-kD tyrosine-phosphorylated protein in vitro. It is predicted to act as a transcription factor.	SH2 domain protein A
AT1G17050	0.625822	0.000934489			SPS2	solanesyl diphosphate synthase 2	Encodes one of the two paralogous solanesyl diphosphate synthases - SPS1 (At1g78510) and SPS2 (At1g17050) - that assemble the side-chain of plastoquinone-9 in plastids.	solanesyl diphosphate synthase 2
AT1G17060	0.309983	0.321455			CYP72C1	cytochrome p450 72c1	Encodes a protein with similarity to other cytochrome P450's and is a homolog of BAS1. Over expression causes a dwarf phenotype resembling brassinolide resistant mutants. Double mutant analysis of sob7/bas1 loss of function mutants suggests these genes have redundant functions in light responsiveness. SOB7 may function in metabolizing brassinolides. Expressed in leaf, root, stem and silique but e…	cytochrome p450 72c1
AT1G17070	-0.335078	0.239247			STIPL1	SPLICEOSOMAL TIMEKEEPER LOCUS1		GC-rich sequence DNA-binding factor-like protein with Tuftelin interacting domain-containing protein
AT1G17080	0.369482	0.0526192
AT1G17090	-0.126302	0.829272
AT1G17100	-0.18829	0.372235			HBP1	haem-binding protein 1		SOUL heme-binding family protein
AT1G17110	-0.564437	0.0187833			UBP15	ubiquitin-specific protease 15	Encodes a ubiquitin-specific protease, and its activity has been confirmed in an in vitro assay. ubp15 mutants have defects in cell proliferation, and the associated processes of leaf, root, stem, flower, and silique development. UBP15 can be found in the nucleus and cytoplasm in transient assays. Though UBP15 is expressed in many tissues, UBP15 transcript levels are higher in rosette leaves and …	ubiquitin-specific protease 15
AT1G17120	0.146144	0.401063			CAT8	cationic amino acid transporter 8	Encodes a member of the cationic amino acid transporter (CAT) subfamily of amino acid polyamine choline transporters. Does not mediate efficient uptake of basic amino acids in yeast or Xenopus systems but can transport neutral and acidic amino acid analogs.	cationic amino acid transporter 8
AT1G17130	-0.216199	0.236975						coiled-coil protein (DUF572)
AT1G17140	-0.912272	0.00099811			ICR1	interactor of constitutive active rops 1	Encodes a ROP/RAC effector, designated interactor of constitutive active ROPs 1 (ICR1), that interacts with GTP-bound ROPs. ICR1 is a scaffold mediating formation of protein complexes that are required for cell polarity. ICR1 is comprised of coiled-coil domains and forms complexes with itself and the exocyst vesicle-tethering complex subunit SEC3.	interactor of constitutive active rops 1
AT1G17145	-0.174232	0.370186
AT1G17147	1.67214	0.00153312
AT1G17160	0.194277	0.436232						pfkB-like carbohydrate kinase family protein
AT1G17170	3.86991	1.19343e-10			GSTU24	glutathione S-transferase TAU 24	Encodes glutathione transferase belonging to the tau class of GSTs. Naming convention according to Wagner et al. (2002). It is involved in the detoxification of the environmental pollutant 2,4,6-trinitrotoluene. Arabidopsis plants over-expressing At1g17170 were more resistant to TNT, removed more TNT from sterile and soil-based media, and had reduced levels of glutathione when grown in the presen…	glutathione S-transferase TAU 24
AT1G17190	-0.827236	0.00667844			GSTU26	glutathione S-transferase tau 26	Encodes glutathione transferase belonging to the tau class of GSTs. Naming convention according to Wagner et al. (2002).	glutathione S-transferase tau 26
AT1G17200	-0.538398	0.000793845						Uncharacterized protein family (UPF0497)
AT1G17210	0.037247	0.784932			ILP1	IAP-like protein 1		IAP-like protein 1
AT1G17220	0.315051	0.0522307			FUG1	fu-gaeri1	Encodes a chloroplast localized protein with similarity to translation initiation factor 2. Can complement loss of INFB in E.coli suggesting FUG1 does function as a translation initiation factor in vivo. Identified as a suppressor of the leaf variegation mutant var2-6. Suppression is only seen in hypomorphs as complete loss of function alleles are embryo lethal. The mRNA is cell-to-cell mobile.	Translation initiation factor 2, small GTP-binding protein
AT1G17230	0.0268114	0.943882
AT1G17240	0.528513	0.250993				receptor like protein 2
AT1G17250	1.11852	0.0528815			RLP3	receptor like protein 3		receptor like protein 3
AT1G17260	-0.350258	0.471981			AHA10	autoinhibited H(+)-ATPase isoform 10	Belongs to H+-APTase gene family, involved in proanthocyanidin biosynthesis, disturbs the vacuolar biogenesis and acidification process. The acidification of the vacuole provides energy for import of proanthocyanidins into the vacuole. TT13/AHA10 energizes TT12, the MATE transporter for import of proanthocyanidins into the vacuole.	autoinhibited H[+]-ATPase isoform 10
AT1G17270	-0.0695925	0.786878
AT1G17280	-0.0086301	0.961808				ubiquitin-conjugating enzyme 34
AT1G17290	1.27916	6.41187e-11	-0.076373	0.755436	AlaAT1	alanine aminotransferas	Encodes for alanine aminotransferase (ALAAT1), involved in alanine catabolism during plants recovery from hypoxia The mRNA is cell-to-cell mobile.	alanine aminotransferas
AT1G17330	0.472229	0.249849						Metal-dependent phosphohydrolase
AT1G17340	0.259728	0.131226						Phosphoinositide phosphatase family protein
AT1G17350	-0.12095	0.641239
AT1G17360	0.415102	0.166475
AT1G17370	0.148774	0.360466			UBP1B	oligouridylate binding protein 1B	Encodes an RNAñbinding protein involved in stress granule formation. Regulated by a transposable element small RNA.	oligouridylate binding protein 1B
AT1G17380	0.993515	0.0763777			JAZ5	jasmonate-zim-domain protein 5		jasmonate-zim-domain protein 5
AT1G17410	-0.0858694	0.792747
AT1G17420	0.969352	8.02838e-06			LOX3	lipoxygenase 3	LOX3 encode a Lipoxygenase. Lipoxygenases (LOXs) catalyze the oxygenation of fatty acids (FAs).	lipoxygenase 3
AT1G17430	0.791677	0.027787
AT1G17440	0.0664	0.816269			EER4	ENHANCED ETHYLENE RESPONSE 4	Encodes one of two Arabidopsis proteins with similarity to the TBP-associated factor TAF12. The gene product is an EIN3-interacting TFIID transcription factor required for proper ethylene response, including ERF1 induction. Loss of function mutants show enhanced response to ethylene. Located in nucleus and expressed throughout the plant. Required for ERF1 expression. Cytokinin-hypersensitive 1 (C…	Transcription initiation factor TFIID subunit A
AT1G17450	-0.518082	0.0125451
AT1G17455	-0.257624	0.338323			ELF4-L4	ELF4-like 4		ELF4-like 4
AT1G17460	-0.264422	0.277103			TRFL3	TRF-like 3	Arabidopsis thaliana myb family transcription factor (At1g17460)	TRF-like 3
AT1G17470	0.422757	0.0277062			DRG1	developmentally regulated G-protein 1	Encodes a member of the DRG (developmentally regulated G-protein) family expressed throughout the plant, with highest expression in actively growing tissues. Has GTPase activity.	developmentally regulated G-protein 1
AT1G17480	-0.281253	0.423465			IQD7	IQ-domain 7		IQ-domain 7
AT1G17490	0.158995	0.642438
AT1G17500	0.395638	0.177501						ATPase E1-E2 type family protein / haloacid dehalogenase-like hydrolase family protein
AT1G17510	0.425541	0.325477
AT1G17520	-0.0444516	0.866794
AT1G17530	0.521219	0.209474			TIM23-1	translocase of inner mitochondrial membrane 23	Encodes a translocase of inner mitochondrial membrane.	translocase of inner mitochondrial membrane 23
AT1G17550	-0.260109	0.083945			HAB2	homology to ABI2	Protein Phosphatase 2C	homology to ABI2
AT1G17560	-0.565745	0.0660789			HLL	HUELLENLOS	Encodes HUELLENLOS (HLL), a mitochondrial ribosome protein, similar to L14 ribosomal protein of eubacteria. HLL is essential for normal ovule development.	Ribosomal protein L14p/L23e family protein
AT1G17580	-0.252698	0.26148			MYA1	myosin 1	Encodes a member of the type XI myosin protein family involved in organelle trafficking and overall plant development.	myosin 1
AT1G17590	-0.610062	0.128418			NF-YA8	nuclear factor Y, subunit A8		nuclear factor Y, subunit A8
AT1G17600	1.40282	0.00133482						Disease resistance protein (TIR-NBS-LRR class) family
AT1G17610	1.70897	2.51267e-05					TN-type protein that controls temperature-dependent growth and defense responses .Mutant accumulates steryl-esters at low temperatures and shows temperature dependent activation of defense responses..	Disease resistance protein (TIR-NBS class)
AT1G17620	0.562881	0.030089
AT1G17630	0.533339	0.166739						Pentatricopeptide repeat (PPR-like) superfamily protein
AT1G17640	0.241209	0.425877						RNA-binding (RRM/RBD/RNP motifs) family protein
AT1G17650	-0.329327	0.204976			GLYR2	glyoxylate reductase 2	Glyoxylate reductase located in chloroplasts.	glyoxylate reductase 2
AT1G17665	-0.0809387	0.840481
AT1G17680	-0.0929928	0.591366
AT1G17690	-0.351096	0.0734678			NOF1	nucleolar factor 1		U3 small nucleolar RNA-associated protein
AT1G17710	-3.91538	2.52273e-08			PEPC1	phosphoethanolamine/phosphocholine phosphatase 1	Encodes a phosphoethanolamine/phosphocholine phosphatase. It is likely to be involved in the liberation of inorganic phosphate from intracellular sources. Expression is upregulated in the shoot of cax1/cax3 mutant.	Pyridoxal phosphate phosphatase-related protein
AT1G17720	-0.145635	0.322332			ATB BETA		type 2A protein serine/threonine phosphatase 55 kDa B	Protein phosphatase 2A, regulatory subunit PR55
AT1G17730	-0.0407342	0.82387			VPS46.1	vacuolar protein sorting 46.1	Encodes an ESCRT-related protein: CHMP1A/AT1G73030	vacuolar protein sorting 46.1
AT1G17745	0.26847	0.466727			PGDH	3-phosphoglycerate dehydrogenase	encodes a 3-Phosphoglycerate dehydrogenase The mRNA is cell-to-cell mobile.	D-3-phosphoglycerate dehydrogenase
AT1G17750	-0.611555	0.0600701			PEPR2	PEP1 receptor 2	Encodes PEPR2, a plasma membrane leucine-rich repeat receptor kinase functioning as a receptor for the Pep1 and Pep2 peptides. Pep1 and Pep2 are amino acids that induce the transcription of defense-related genes.	PEP1 receptor 2
AT1G17760	-0.394187	0.0448746			CSTF77		Encodes a homolog of the mammalian protein CstF77, a polyadenylation factor subunit. RNA 3&#8242	Tetratricopeptide repeat (TPR)-like superfamily protein
AT1G17780	0.121978	0.673824						transmembrane protein
AT1G17790	-0.221646	0.26906
AT1G17820	-0.0533591	0.786748
AT1G17830	0.387973	0.309257
AT1G17840	-0.479149	0.00150594			ABCG11	ATP-binding cassette G11	Encodes a plasma membrane-localized ATP-binding cassette transporter, that is required for cutin transport to the extracellular matrix. The mRNA is cell-to-cell mobile.	white-brown complex-like protein
AT1G17850	-0.415893	0.0225981
AT1G17860	0.304865	0.46653						Kunitz family trypsin and protease inhibitor protein
AT1G17870	-0.727417	0.0324117			EGY3	ETHYLENE-DEPENDENT GRAVITROPISM-DEFICIENT AND YELLOW-GREEN-LIKE 3	S2P-like putative metalloprotease, also contain transmembrane helices near their C-termini and many of them, five of seven, contain a conserved zinc-binding motif HEXXH. Homolog of EGY1. Each of the EGY1 and EGY-like proteins share two additional highly conserved motifs, the previously reported NPDG motif (aa 442?454 in EGY1, Rudner et al., 1999) and a newly defined GNLR motif (aa 171?179 in EGY1…	ethylene-dependent gravitropism-deficient and yellow-green-like 3
AT1G17880	-0.019833	0.925778			BTF3	basic transcription factor 3		basic transcription factor 3
AT1G17890	0.312177	0.111344			GER2			NAD(P)-binding Rossmann-fold superfamily protein
AT1G17920	-1.60403	5.15467e-10			HDG12	homeodomain GLABROUS 12	Encodes a homeobox-leucine zipper family protein belonging to the HD-ZIP IV family. Together with HDG11, it is involved in trichome branching.	homeodomain GLABROUS 12
AT1G17930	-0.601889	0.00590967						Aminotransferase-like, plant mobile domain family protein
AT1G17940	-0.546594	0.00842231
AT1G17970	0.387772	0.146723						RING/U-box superfamily protein
AT1G17980	-0.262457	0.199476			PAPS1	poly(A) polymerase 1	Encodes a poly(A) polymerase. Located in the nucleus. It limits founder-cell recruitment to organ primordia and suppresses the salicylic acid-independent immune response downstream of EDS1/PAD4.	poly(A) polymerase 1
AT1G17990	0.844126	0.0453828
AT1G18000	1.4062	4.08712e-09
AT1G18010	-10.6735	1.85289e-18
AT1G18020	1.049	0.00397397
AT1G18030	-0.399746	0.201254
AT1G18040	-1.19052	0.00156991			CDKD1	cyclin-dependent kinase D1		cyclin-dependent kinase D1
AT1G18060	0.420663	0.0151512						microbial collagenase
AT1G18070	-0.114218	0.48902						Translation elongation factor EF1A/initiation factor IF2gamma family protein
AT1G18080	0.0300176	0.87274			ATARCA		Encodes the Arabidopsis thaliana homolog of the tobacco WD-40 repeat ArcA gene. It is a scaffold protein that acts downstream of and is phosphorylated by WNK8 in the glucose responsiveness and flowering pathways . Knockout mutants show insensitivity to gibberellin in GA-induced seed germination.	Transducin/WD40 repeat-like superfamily protein
AT1G18090	-0.602166	0.0760657
AT1G18140	-2.06726	0.000109363			LAC1	laccase 1	putative laccase, a member of laccase family of genes (with 17 members in Arabidopsis).	laccase 1
AT1G18150	0.309887	0.123895			ATMPK8		Encodes mitogen-activated protein kinase 8 (MPK8). MPK8 connects protein phosphorylation, Ca2+, and ROS in the wound-signaling pathway.	Protein kinase superfamily protein
AT1G18160	-0.106192	0.503657						Protein kinase superfamily protein
AT1G18170	0.420239	0.0751668
AT1G18180	-1.19047	0.000445005
AT1G18190	-0.708728	0.00657799			GC2	golgin candidate 2	This gene is predicted to encode a protein that functions as a Golgi apparatus structural component known as a golgin in mammals and yeast. A fluorescently-tagged version of GC2 co-localizes with Golgi markers, and this localization appears to be replicated using the C-terminal (508ñ668 aa) portion of the protein.	golgin Putative 2
AT1G18210	0.39926	0.111508
AT1G18250	-2.49771	4.29948e-15			ATLP-1		encodes a thaumatin-like protein	Pathogenesis-related thaumatin superfamily protein
AT1G18260	0.390541	0.0099143			EBS5	EMS-mutagenized bri1 suppressor 5	Encodes an Arabidopsis homolog of the yeast Hrd3/mammlian Sel1L protein. Involved in ERAD (Endoplasmic reticulum-associated degradation).	HCP-like superfamily protein
AT1G18265	-0.00685463	0.986103
AT1G18270	-0.590545	0.00114796
AT1G18280	-4.35739	3.36729e-05						Bifunctional inhibitor/lipid-transfer protein/seed storage 2S albumin superfamily protein
AT1G18300	-0.0565867	0.864914			NUDT4	nudix hydrolase homolog 4		nudix hydrolase homolog 4
AT1G18320	0.585928	0.258861						Mitochondrial import inner membrane translocase subunit Tim17/Tim22/Tim23 family protein
AT1G18330	0.241214	0.167829			EPR1	EARLY-PHYTOCHROME-RESPONSIVE1	EARLY-PHYTOCHROME-RESPONSIVE1	Homeodomain-like superfamily protein
AT1G18335	0.0926633	0.774773
AT1G18340	-0.433724	0.0414935
AT1G18360	-0.351736	0.124557						alpha/beta-Hydrolases superfamily protein
AT1G18370	-1.85865	2.10641e-05			HIK	HINKEL	Encodes a kinesin HINKEL. Required for cytokinesis in pollen. Mutant has cytokinesis defects	ATP binding microtubule motor family protein
AT1G18390	1.13161	0.00397912						Serine/Threonine kinase family catalytic domain protein
AT1G18400	-0.205743	0.629763			BEE1	BR enhanced expression 1	Encodes the brassinosteroid signaling component BEE1 (BR-ENHANCED EXPRESSION 1). Positively modulates the shade avoidance syndrome in Arabidopsis seedlings.	BR enhanced expression 1
AT1G18440	0.13404	0.596868
AT1G18450	-0.148271	0.343688			ARP4	actin-related protein 4	Encodes a gene similar to actin-related proteins in other organisms. Member of nuclear ARP family of genes. Component of chromatin remodeling complexes, involved in chromatin-mediated gene regulation. Phenotype of the arp4-1 mutant allele revealed partial sterility due to defects in anther development. Targeting the distinct, 3' UTR of AtARP4 transcripts with RNA interference caused a drastic red…	actin-related protein 4
AT1G18460	0.224767	0.253454						alpha/beta-Hydrolases superfamily protein
AT1G18470	0.460196	0.041887						Transmembrane Fragile-X-F-associated protein
AT1G18480	0.39913	0.0743576			SLP2	Shewenella-like protein phosphatase 2		Calcineurin-like metallo-phosphoesterase superfamily protein
AT1G18485	0.425814	0.0908918
AT1G18490	-0.354756	0.156907						2-aminoethanethiol dioxygenase, putative (DUF1637)
AT1G18500	0.494227	0.00132581			MAML-4	methylthioalkylmalate synthase-like 4	Encodes an active Arabidopsis isopropylmalate synthase IPMS1. Involved in leucine biosynthesis. Do not participate in the chain elongation of glucosinolates. Expressed constitutively throughout the plant. Loss of IPMS1 can be compensated by a second isopropylmalate synthase gene IPMS2 (At1g74040). The mRNA is cell-to-cell mobile.	methylthioalkylmalate synthase-like 4
AT1G18520	-4.05488	0.000214091			TET11	tetraspanin11	Member of TETRASPANIN family	tetraspanin11
AT1G18540	-0.0253002	0.893153
AT1G18550	-1.53284	3.25973e-05
AT1G18560	-0.272915	0.30337
AT1G18570	1.74681	8.07625e-06			MYB51	myb domain protein 51	Encodes a member of the R2R3-MYB transcription family. Involved in indole glucosinolate biosynthesis. The mRNA is cell-to-cell mobile.	myb domain protein 51
AT1G18580	0.153911	0.408296			GAUT11	galacturonosyltransferase 11	Encodes a protein with putative galacturonosyltransferase activity.GAUT11 is required for pectin synthesis in seed coat epidermal cells and normal mucilage release.	galacturonosyltransferase 11
AT1G18590	0.47165	0.134802			SOT17	sulfotransferase 17	encodes a desulfoglucosinolate sulfotransferase, involved in the final step of glucosinolate core structure biosynthesis. Has a broad-substrate specificity with preference with methionine-derived desulfoglucosinolates.	sulfotransferase 17
AT1G18600	0.37456	0.0848029			RBL12	RHOMBOID-like protein 12	Mitochondrion-located rhomboid-like protein	RHOMBOID-like protein 12
AT1G18610	-0.220253	0.281176
AT1G18620	0.411738	0.129559			TRM3	TON1 Recruiting Motif 3		LONGIFOLIA protein
AT1G18630	0.419389	0.314814	0.38804	0.742541	RBGA1	glycine-rich RNA-binding protein 6	encodes a glycine-rich RNA binding protein.	glycine-rich RNA-binding protein 6
AT1G18640	0.0647139	0.747801			PSP	3-phosphoserine phosphatase	Encodes a 3-phosphoserine phosphatase acting in the last step of serine biosynthesis within the chloroplast. Essential for embryo, pollen and root development.	3-phosphoserine phosphatase
AT1G18650	-0.78204	0.0103114			PDCB3	plasmodesmata callose-binding protein 3	Encodes a member of the X8-GPI family of proteins. It localizes to the plasmodesmata and is predicted to bind callose.	plasmodesmata callose-binding protein 3
AT1G18660	-0.102816	0.579453						zinc finger (C3HC4-type RING finger) family protein
AT1G18670	-0.114193	0.627294				IMPAIRED IN BABA-INDUCED STERILITY 1
AT1G18680	0.622127	0.0793055						HNH endonuclease domain-containing protein
AT1G18690	-0.0188781	0.937653			XXT4	xyloglucan xylosyltransferase 4		Galactosyl transferase GMA12/MNN10 family protein
AT1G18700	-0.250011	0.110905
AT1G18710	1.35018	0.15612					Member of the R2R3 factor gene family. Promotes seed longevity (viability of seed over time.) Expressed in the chalazal seed coat. Overexpresion enhances resistance of seed to deterioration (PMID:32519347).
AT1G18720	0.041217	0.786065						ER membrane protein, putative (DUF962)
AT1G18730	0.517317	0.00238623			PnsB4	Photosynthetic NDH subcomplex B 4	likely a subunit of the chloroplast NAD(P)H dehydrogenase complex, involved in PSI cyclic electron transport. Located on the thylakoid membrane. Mutant has impaired NAD(P)H dehydrogenase activity. The mRNA is cell-to-cell mobile.	NDH dependent flow 6
AT1G18740	0.226912	0.168602						ROH1, putative (DUF793)
AT1G18750	-0.155376	0.636518				AGAMOUS-like 65
AT1G18773	0.875507	0.0616967
AT1G18800	-0.182339	0.484023			NRP2	NAP1-related protein 2	Double nrp1-1 nrp2-1 mutants show arrest of cell cycle progression at G2/M and disordered cellular organization occurred in root tips. Localize in the nucleus and can form homomeric and heteromeric protein complexes with NRP1. Bind histones Histone2A and Histone2B and associate with chromatin in vivo. Plant mutated in both NRP1 and NRP2 genes show hypersensitivity to genotoxic stresses including …	NAP1-related protein 2
AT1G18810	0.29602	0.392156
AT1G18840	-0.423148	0.226512			IQD30	IQ-domain 30		IQ-domain 30
AT1G18850	-0.0450451	0.882987						hypothetical protein
AT1G18870	-1.6392	0.000112463			ICS2	isochorismate synthase 2	Encodes a protein with isochorismate synthase activity involved in phylloquinone biosynthesis. Mutant studies of this gene's function suggest that its function is redundant with that of ICS1 (AT1G7410).	isochorismate synthase 2
AT1G18880	-0.300057	0.342681			NPF2.9	nitrate transporter 1.9	Encodes a low-af&#64257	Major facilitator superfamily protein
AT1G18890	0.923822	8.59122e-05			CDPK1	calcium-dependent protein kinase 1	encodes a calcium-dependent protein kinase whose gene expression is induced by dehydration and high salt. Kinase activity could not be detected in vitro.	calcium-dependent protein kinase 1
AT1G18900	-0.0509255	0.794976
AT1G18910	0.149906	0.595743						zinc ion binding protein
AT1G18940	1.77751	0.000163185
AT1G18950	-0.302255	0.0782192						DDT domain superfamily
AT1G18960	-4.00082	8.59117e-12
AT1G18990	0.970237	0.16099
AT1G19000	0.44546	0.00917663
AT1G19010	-0.0670972	0.835784
AT1G19020	1.73779	0.00527268						CDP-diacylglycerol-glycerol-3-phosphate 3-phosphatidyltransferase
AT1G19025	-0.20781	0.633537
AT1G19050	0.358677	0.283518			ARR7	response regulator 7	Encodes a member of the Arabidopsis response regulator (ARR) family, most closely related to ARR15. A two-component response regulator protein containing a phosphate accepting domain in the receiver domain but lacking a DNA binding domain in the output domain. Involved in response to cytokinin and meristem stem cell maintenance. Arr7 protein is stabilized by cytokinin.	response regulator 7
AT1G19080	-0.308402	0.285373			TTN10	TITAN 10	This gene is predicted to encode a PSF3 component of the GINS complex. This complex has been implicated in the initiation of DNA replication in Xenopus. Mutations in this gene cause defects in embryo development.	GINS complex protein
AT1G19100	-0.911979	2.08723e-05			DMS11	DEFECTIVE IN MERISTEM SILENCING 11	Encodes a member of the conserved Microrchidia (MORC) adenosine triphosphatase (ATPase) family, predicted to catalyze alterations in chromosome superstructure. Required for heterochromatin condensation and gene silencing.	Histidine kinase-, DNA gyrase B-, and HSP90-like ATPase family protein
AT1G19110	-0.274296	0.0706118
AT1G19120	0.00304611	0.987191			LSM1A	SM-like 1A		Small nuclear ribonucleoprotein family protein
AT1G19130	0.825215	4.57858e-07
AT1G19140	-0.388032	0.127809	-0.167444	0.82031				ubiquinone biosynthesis COQ9-like protein
AT1G19150	0.75567	0.00233325			Lhca6	photosystem I light harvesting complex gene 6	PSI type II chlorophyll a/b-binding protein (Lhca2*1) mRNA, The mRNA is cell-to-cell mobile.	PSI type II chlorophyll a/b-binding protein (Lhca2*1)
AT1G19170	-0.000342974	0.998717						Pectin lyase-like superfamily protein
AT1G19180	0.612438	0.0628117			JAZ1	jasmonate-zim-domain protein 1	JAZ1 is a nuclear-localized protein involved in jasmonate signaling. JAZ1 transcript levels rise in response to a jasmonate stimulus. JAZ1 can interact with the COI1 F-box subunit of an SCF E3 ubiquitin ligase in a yeast-two-hybrid assay only in the presence of jasmonate-isoleucine (JA-ILE) or coronatine. Application of jasmonate methyl ester to Arabidopsis roots reduces the levels of a JAZ1:GUS …	jasmonate-zim-domain protein 1
AT1G19200	-0.388808	0.558713
AT1G19220	-0.246599	0.39676			ARF19	auxin response factor 19	Encodes an auxin response factor that contains the conserved VP1-B3 DNA-binding domain at its N-terminus and the Aux/IAA-like domains III and IV present in most ARFs at its C-terminus. The protein interacts with IAA1 (yeast two hybrid) and other auxin response elements such as ER7 and ER9 (yeast one hybrid). ARF19 protein can complement many aspects of the arf7 mutant phenotype and , together wit…	auxin response factor 19
AT1G19230	-2.7332	2.77373e-06						Riboflavin synthase-like superfamily protein
AT1G19240	0.876107	0.0251808
AT1G19250	5.36053	2.13029e-06			FMO1	flavin-dependent monooxygenase 1	FMO1 is required for full expression of TIR-NB-LRR conditioned resistance to avirulent pathogens and for basal resistance to invasive virulent pathogens. Functions in an EDS1-regulated but SA-independent mechanism that promotes resistance and cell death at pathogen infection sites. FMO1 functions as a pipecolate N-hydroxylase and catalyzes the biochemical conversion of pipecolic acid to N-hydroxy…	flavin-dependent monooxygenase 1
AT1G19270	0.0707892	0.78757			DA1	DA1		DA1
AT1G19290	0.182696	0.412261						Pentatricopeptide repeat (PPR) superfamily protein
AT1G19300	1.12295	0.103028			PARVUS	PARVUS	The PARVUS/GLZ1 gene encodes a putative family 8 glycosyl transferase that contributes to xylan biosynthesis. Its gene expression shows good co-variance with the IRX3 gene involved in secondary cell wall synthesis. PARVUS/GLZ1 is predicted to have galacturonosyltransferase activity and may be involved in the formation of the complex oligosaccharide sequence present at the reducing end of xylan. P…	Nucleotide-diphospho-sugar transferases superfamily protein
AT1G19310	0.553542	0.0124888
AT1G19330	-1.14347	1.94285e-07						histone deacetylase complex subunit
AT1G19340	-0.826392	0.00797835
AT1G19350	-0.304293	0.195338			BES1	BRI1-EMS-SUPPRESSOR 1	Encodes brassinosteroid (BR) signalling protein that accumulates in the nucleus as dephosphorylated form in response to BRs. Is phosphorylated by the BIN2 GSK3 kinase. It synergistically interacts with BIM1 to bind to E box sequences (CANNTG). The protein contains a nuclear localization signal (NLS), followed by a highly conserved amino-terminal domain (N) shared by all family members, a BIN2 pho…	Brassinosteroid signaling positive regulator (BZR1) family protein
AT1G19360	0.0385727	0.883001			RRA3	reduced residual arabinose 3	Encodes an arabinosyltransferase that modifies extensin proteins in root hair cells.	Nucleotide-diphospho-sugar transferase family protein
AT1G19370	0.00913927	0.96111
AT1G19380	1.17962	0.00164163
AT1G19396	0.217239	0.667677
AT1G19397	-0.0656815	0.856184
AT1G19400	0.311511	0.0865593						Erythronate-4-phosphate dehydrogenase family protein
AT1G19430	-0.0542648	0.786209
AT1G19440	0.170339	0.524863			KCS4	3-ketoacyl-CoA synthase 4	Encodes KCS4, a member of the 3-ketoacyl-CoA synthase family involved in the biosynthesis of VLCFA (very long chain fatty acids).	3-ketoacyl-CoA synthase 4
AT1G19450	0.544977	0.0255149
AT1G19480	-0.296044	0.22747
AT1G19485	-0.407714	0.0893292
AT1G19490	-0.576016	0.16765						Basic-leucine zipper (bZIP) transcription factor family protein
AT1G19510	1.09935	0.0450744			RL5	RAD-like 5		RAD-like 5
AT1G19520	-0.714512	0.0126023	0.976908	0.0305379	NFD5	NUCLEAR FUSION DEFECTIVE 5		pentatricopeptide (PPR) repeat-containing protein
AT1G19540	-0.193834	0.755861
AT1G19570	-0.968642	0.00619101					Encodes a member of the dehydroascorbate reductase gene family. Critical for a mutualistic symbiosis between the host Arabidopsis and the root colonizing fungus Piriformospora indica.Encodes about 50-60% of extractable leaf GSH-dependent DHAR activity, but single knockout mutants show unaltered ascorbate and glutathione status in optimal and oxidative stress conditions (PMID:28381499). Acts redun…
AT1G19580	-0.614968	0.0138535	-0.0678177	0.890175	GAMMA CA1	gamma carbonic anhydrase 1	Encodes mitochondrial gamma carbonic anhydrase. Component of the NADH dehydrogenase complex.	gamma carbonic anhydrase 1
AT1G19600	-0.15599	0.717204
AT1G19620	1.10051	0.320131
AT1G19630	-3.01854	7.57536e-08			CYP722A1	cytochrome P450, family 722, subfamily A, polypeptide 1	None	cytochrome P450, family 722, subfamily A, polypeptide 1
AT1G19640	-1.47958	0.000197746			JMT	jasmonic acid carboxyl methyltransferase	Encodes a S-adenosyl-L-methionine:jasmonic acid carboxyl methyltransferase that catalyzes the formation of methyljasmonate from jasmonic acid. Its expression is induced in response to wounding or methyljasmonate treatment.	jasmonic acid carboxyl methyltransferase
AT1G19650	-0.860374	0.00160623
AT1G19660	-0.291197	0.24924						Wound-responsive family protein
AT1G19670	0.91732	0.0140516			CLH1	chlorophyllase 1	Chlorophyllase is the first enzyme involved in chlorophyll degradation. It catalyzes the hydrolysis of the ester bond to yield chlorophyllide and phytol. AtCLH1 lacks a typical signal sequence for the chloroplast. Its expression is induced rapidly by methyljasmonate, a known promoter of senescence and chlorophyll degradation.	chlorophyllase 1
AT1G19680	0.264696	0.485075
AT1G19690	0.074645	0.846433
AT1G19700	-0.750166	0.0164535			BEL10	BEL1-like homeodomain 10	Encodes a member of the BEL family of homeodomain proteins. Its interaction with PLP (PAS/LOV PROTEIN) is diminished by blue light.	BEL1-like homeodomain 10
AT1G19710	-0.619509	0.0255297
AT1G19715	-0.457227	0.148958
AT1G19720	-0.544462	0.133808
AT1G19730	-0.316354	0.29627			ATTRX4		encodes a cytosolic thioredoxin that reduces disulfide bridges of target proteins by the reversible formation of a disulfide bridge between two neighboring Cys residues present in the active site. Thioredoxins have been found to regulate a variety of biological reactions in prokaryotic and eukaryotic cells.	Thioredoxin superfamily protein
AT1G19740	0.120198	0.721286						ATP-dependent protease La (LON) domain protein
AT1G19770	-0.166087	0.352604			PUP14	purine permease 14	Member of a family of proteins related to PUP1, a purine transporter. May be involved in the transport of purine and purine derivatives such as cytokinins, across the plasma membrane. The mRNA is cell-to-cell mobile.	purine permease 14
AT1G19790	-1.10889	0.0739266			SRS7	SHI-related sequence 7	A member of SHI gene family. Arabidopsis thaliana has ten members that encode proteins with a RING finger-like zinc finger motif. Despite being highly divergent in sequence, many of the SHI-related genes are partially redundant in function and synergistically promote gynoecium, stamen and leaf development in Arabidopsis.	SHI-related sequence 7
AT1G19800	0.0774903	0.658217			ABCI14	ATP-binding cassette I14	Encodes a permease-like protein involved in lipid transfer from the ER to the chloroplast, more specifically, transfer of phosphatidate across the chloroplast inner membrane. Mutant leaves accumulate trigalactosyldiacylglycerol, triacylglycerol and phosphatidate. Chloroplast lipids are altered in their fatty acid composition and as a consequence the development of chloroplasts in the mutants are …	trigalactosyldiacylglycerol 1
AT1G19830	-2.62321	1.81668e-09						SAUR-like auxin-responsive protein family
AT1G19835	-0.17769	0.626793						filament-like protein (DUF869)
AT1G19840	-1.05669	0.173888						SAUR-like auxin-responsive protein family
AT1G19850	-1.45896	1.24871e-09			MP	MONOPTEROS	Encodes a transcription factor (IAA24) mediating embryo axis formation and vascular development. Similar to AUXIN RESPONSIVE FACTOR 1 (ARF1) shown to bind to auxin responsive elements (AREs), and to the maize transcriptional activator VIVIPAROUS 1( VP1). In situ hybridization shows expression in provascular tissue of embryos, the emerging shoot primordia, then is restricted to provascular tissue,…	Transcriptional factor B3 family protein / auxin-responsive factor AUX/IAA-like protein
AT1G19860	0.11164	0.618185
AT1G19870	-0.647845	0.00085146			IQD32	IQ-domain 32	Encodes a microtubule-associated protein.Member of IQ67 (CaM binding) domain containing family.	IQ-domain 32
AT1G19880	-0.26228	0.133195						Regulator of chromosome condensation (RCC1) family protein
AT1G19910	0.798003	0.000252385			AVA-P2		vacuolar H+-pumping ATPase 16 kDa proteolipid (ava-p2)	ATPase, F0/V0 complex, subunit C protein
AT1G19920	-0.110163	0.495954			APS2		encodes a chloroplast form of ATP sulfurylase.	Pseudouridine synthase/archaeosine transglycosylase-like family protein
AT1G19940	-0.829408	0.0923418			GH9B5	glycosyl hydrolase 9B5		glycosyl hydrolase 9B5
AT1G19950	-0.38187	0.310791			HVA22H	HVA22-like protein H (ATHVA22H)		HVA22-like protein H (ATHVA22H)
AT1G19960	-0.26969	0.441075
AT1G19970	-1.35581	1.39061e-07
AT1G19980	-1.33063	5.2767e-07
AT1G19990	-0.497814	0.150408
AT1G20010	-0.148218	0.405128			TUB5	tubulin beta-5 chain	beta tubulin	tubulin beta-5 chain
AT1G20020	0.333149	0.0668607			FNR2	ferredoxin-NADP(+)-oxidoreductase 2	Encodes a leaf-type ferredoxin:NADP(H) oxidoreductase. It is present in both chloroplast stroma and thylakoid membranes but is more abundant in the stroma The mRNA is cell-to-cell mobile.	ferredoxin-NADP[+]-oxidoreductase 2
AT1G20030	-0.798825	0.099794
AT1G20050	0.0580624	0.699093			HYD1	HYDRA1	C-8 sterol isomerase that also plays a role in miRNA function.	C-8,7 sterol isomerase
AT1G20060	0.707334	0.132646
AT1G20070	0.0492896	0.91324
AT1G20080	-1.91556	0.0059398			SYTB		Encodes a synaptotagmin localized on the Golgi apparatus and that regulates protein secretion via the unconventional protein transport from the cytosol to the extracellular matrix in plant cells.	Calcium-dependent lipid-binding (CaLB domain) family protein
AT1G20090	0.134806	0.530438			ROP2	RHO-related protein from plants 2	Member of the Rho GTPase family. Functions to organize the microtubular cytoskeleton in combination with RIC1 and RIC4. These interactions affect pavement cell morphogenesis and pollen tube growth. ROP2 expression is stimulated by brassinosteroid treatment. Inhibit light-induced stomatal opening. The mRNA is cell-to-cell mobile.	RHO-related protein from plants 2
AT1G20100	-0.0137426	0.944629
AT1G20110	0.429198	0.0291709					Encodes a protein that is localized to the peripheral membrane of late endosomal compartments. Involved in the regulation of mulitivesicular/prevacuolar compartment protein sorting. Loss of function mutations are embryo lethal. Regulates IRT1-dependent metal transport and metal homeostasis. The mRNA is cell-to-cell mobile.	RING/FYVE/PHD zinc finger superfamily protein
AT1G20120	-2.96382	2.72422e-08
AT1G20130	-3.17127	0.00102063
AT1G20132	-3.87863	3.31864e-05
AT1G20140	-0.521364	0.044526			SK4	SKP1-like 4		SKP1-like 4
AT1G20150	-3.02727	5.64857e-37
AT1G20160	0.616522	0.0487862			ATSBT5.2		Encodes two isoforms. One (SBT5.2(a) ) is a secreted, cell wall localized subtilisin-like serine protease that is involved in regulation of stomatal development. The second isoform (SBT5.2(b) is localized to endosomes.	Subtilisin-like serine endopeptidase family protein
AT1G20190	1.0242	0.036778			EXPA11	expansin 11	member of Alpha-Expansin Gene Family. Naming convention from the Expansin Working Group (Kende et al, 2004. Plant Mol Bio)	expansin 11
AT1G20200	0.0724353	0.648437			EMB2719	EMBRYO DEFECTIVE 2719		PAM domain (PCI/PINT associated module) protein
AT1G20220	0.0771978	0.77786						Alba DNA/RNA-binding protein
AT1G20225	0.501491	0.0807875
AT1G20230	0.107802	0.711854
AT1G20260	0.287228	0.0522123			VAB3	V-ATPase B subunit 3	One of three genes encoding the vacuolar ATP synthase subunit B1. The protein binds to and co-localizes with F-actin, bundles F-actin to form higher-order structure, and stabilizes actin filaments in vitro. The mRNA is cell-to-cell mobile.	ATPase, V1 complex, subunit B protein
AT1G20270	0.0849682	0.699024
AT1G20300	-0.0247995	0.918021
AT1G20330	0.0154637	0.943155			SMT2	sterol methyltransferase 2	Encodes a sterol-C24-methyltransferases involved in sterol biosynthesis. Mutants display altered sterol composition, serrated petals and sepals and altered cotyledon vascular patterning as well as ectopic endoreduplication. This suggests that suppression of endoreduplication is important for petal morphogenesis and that normal sterol composition is required for this suppression.	sterol methyltransferase 2
AT1G20340	0.926647	0.000442331			DRT112	DNA-DAMAGE-REPAIR/TOLERATION PROTEIN 112	recombination and DNA-damage resistance protein (DRT112) One of two Arabidopsis plastocyanin genes. Predominant form, expressed 10x higher than PETE1. PETE2 is thought to be post-transcriptionally regulated via copper accumulation and is involved in copper homeostasis. Mutation of this gene does not have obvious effect on photosynthesis. In plsp1-1 mutant plastids, the nonmature form of the prote…	Cupredoxin superfamily protein
AT1G20350	4.35824	1.31925e-15			TIM17-1	translocase inner membrane subunit 17-1	mitochondrial inner membrane translocase	translocase inner membrane subunit 17-1
AT1G20370	-0.547036	0.0178387
AT1G20380	-0.580261	0.0452227						Prolyl oligopeptidase family protein
AT1G20410	-0.0880404	0.708944
AT1G20430	-0.0718788	0.75293	1.82587	0.0307092
AT1G20440	-0.960391	0.134018			COR47	cold-regulated 47	Belongs to the dehydrin protein family, which contains highly conserved stretches of 7-17 residues that are repetitively scattered in their sequences, the K-, S-, Y- and lysine rich segments. Cold regulated gene, amino acid sequence homology with Group II LEA (late embryogenesis abundant) proteins. Also responds to osmotic stress, ABA, dehydration and inhibits e.coli growth while overexpressed. C…	cold-regulated 47
AT1G20450	-1.44621	2.14998e-06			ERD10	EARLY RESPONSIVE TO DEHYDRATION 10	Encodes a gene induced by low temperature and dehydration. Inhibits e.coli growth while overexpressed. Belongs to the dehydrin protein family, which contains highly conserved stretches of 7-17 residues that are repetitively scattered in their sequences, the K-, S-, Y- and lysine rich segments. LTI29 and LTI30 double overexpressors confer cold tolerance. Localized to membranes and cytoplasm.	Dehydrin family protein
AT1G20460	0.322661	0.374442
AT1G20470	-0.439276	0.540512						SAUR-like auxin-responsive protein family
AT1G20480	-1.36962	0.00204988
AT1G20490	-0.0340808	0.955023
AT1G20510	0.868822	0.000108319			OPCL1	OPC-8:0 CoA ligase1		OPC-8:0 CoA ligase1
AT1G20530	-1.1023	0.12421
AT1G20540	-0.478739	0.0146899
AT1G20550	-1.47356	1.75585e-05
AT1G20560	0.0506554	0.770271			AAE1	acyl activating enzyme 1		acyl activating enzyme 1
AT1G20570	-0.474333	0.381378
AT1G20575	0.146195	0.541954			DPMS1	dolichol phosphate mannose synthase 1	Encodes the catalytic core of the dolichol phosphate mannase synthase (DPMS) complex. It is not active on its own but requires the presence of DPMS2 and DPMS3 for full activity. It is localized in the ER and mediates isoprenyl-linked glycan biogenesis, in&#64258	Nucleotide-diphospho-sugar transferases superfamily protein
AT1G20580	-0.0296583	0.899154
AT1G20610	-1.65772	1.5458e-10			CYCB2	Cyclin B2		Cyclin B2
AT1G20620	0.383767	0.0834612			ROG1	catalase 3	Catalase, catalyzes the breakdown of hydrogen peroxide (H2O2) into water and oxygen.The mRNA is cell-to-cell mobile.It is a target for SUMOlaytion (PMID: 21413927).Transnitrosylates GSNOR1 and mutants suppress the gnsnor1 phenotype.	catalase 3
AT1G20630	0.0458933	0.800303			CAT1	catalase 1	Catalyzes the reduction of hydrogen peroxide using heme group as cofactor. Protects cells from toxicity by H2O2.	catalase 1
AT1G20640	-0.198342	0.346451						Plant regulator RWP-RK family protein
AT1G20650	-0.540843	0.00253697			ASG5	ALTERED SEED GERMINATION 5		Protein kinase superfamily protein
AT1G20670	-0.0959097	0.636505						DNA-binding bromodomain-containing protein
AT1G20693	-0.00648703	0.978273			HMGB2	high mobility group B2	Encodes a protein belonging to the subgroup of HMGB (high mobility group B) proteins that have a distinctive DNA-binding motif, the HMG-box domain. The motif confers non-sequence specific interaction with linear DNA and structure-specific binding to distorted DNA sites. The HMGB proteins are involved in the assembly of nucleoprotein complexes. Can be phosphorylated by CK2alpha. The mRNA is cell-t…	high mobility group B2
AT1G20696	-0.253907	0.216993			HMGB3	high mobility group B3	Encodes a protein belonging to the subgroup of HMGB (high mobility group B) proteins that have a distinctive DNA-binding motif, the HMG-box domain. The motif confers non-sequence specific interaction with linear DNA and structure-specific binding to distorted DNA sites. The HMGB proteins are involved in the assembly of nucleoprotein complexes. Can be phosphorylated by CK2alpha. The mRNA is cell-t…	high mobility group B3
AT1G20720	-1.33895	0.000265278
AT1G20760	0.044152	0.758805						Calcium-binding EF hand family protein
AT1G20770	0.334406	0.0892556
AT1G20780	0.202245	0.419123			SAUL1	senescence-associated E3 ubiquitin ligase 1	Encodes a protein containing a U-box and an ARM domain. Homozygous mutant seedlings have a seedling lethal phenotype with widespread cell death lesions throughout the cotyledons and roots.	senescence-associated E3 ubiquitin ligase 1
AT1G20810	0.248966	0.228719
AT1G20816	0.391227	0.202429
AT1G20823	-0.0547599	0.901509						RING/U-box superfamily protein
AT1G20830	0.0778749	0.732504			MCD1	MULTIPLE CHLOROPLAST DIVISION SITE 1	Encodes MCD1 (MULTIPLE CHLOROPLAST DIVISION SITE 1). Determines the site of chloroplast division in concert with MinD (AT5G24020).	multiple chloroplast division site 1
AT1G20840	0.23549	0.168046			TMT1	tonoplast monosaccharide transporter1	The protein encoded by this gene is found in the tonoplast (vacuole membrane) of Arabidopsis cells. The gene is expressed at highest levels in juvenile (sink) and adult (source) leaves, followed by flower tissues.	tonoplast monosaccharide transporter1
AT1G20850	-0.255687	0.413827			XCP2	xylem cysteine peptidase 2		xylem cysteine peptidase 2
AT1G20870	-0.801116	0.0448894						HSP20-like chaperones superfamily protein
AT1G20880	0.434009	0.335032
AT1G20890	0.380205	0.248641
AT1G20910	-0.48122	0.0311675						ARID/BRIGHT DNA-binding domain-containing protein
AT1G20920	-0.138594	0.612458						P-loop containing nucleoside triphosphate hydrolases superfamily protein
AT1G20930	-1.31337	3.04156e-06			CDKB2	cyclin-dependent kinase B2	Cyclin-dependent kinase, expressed in flowers and suspension cell culture, expression peaks during M phase in synchronized cultures. Required for proper organization of the shoot apical meristem and for hormone signaling. Expressed in the shoot apical meristem. Involved in regulation of the G2/M transition of the mitotic cell cycle.	cyclin-dependent kinase B2
AT1G20950	-0.0935631	0.655628
AT1G20960	-0.149737	0.363772			emb1507	embryo defective 1507		U5 small nuclear ribonucleoprotein helicase
AT1G20970	-0.133416	0.700444
AT1G20980	-0.273691	0.103907			SPL14	squamosa promoter binding protein-like 14	Encodes a nuclear plant-specific protein with features characteristic of a transcriptional regulator, including a nuclear localization signal sequence, a plant-specific DNA binding domain (the SBP box), and a protein interaction motif (ankyrin repeats). It unctions as a transcriptional regulator that plays a role not only in sensitivity to FB1, but also in the development of normal plant architec…	squamosa promoter binding protein-like 14
AT1G21000	0.0361099	0.933485						PLATZ transcription factor family protein
AT1G21010	0.764751	0.0056979
AT1G21050	0.337375	0.318982
AT1G21060	-0.376624	0.167912
AT1G21065	-0.105938	0.610476
AT1G21070	-0.554939	0.01783						Nucleotide-sugar transporter family protein
AT1G21080	0.167056	0.29899
AT1G21090	-1.19943	0.00146365
AT1G21100	1.42324	0.0525465			IGMT1	indole glucosinolate O-methyltransferase 1		O-methyltransferase family protein
AT1G21110	2.54295	3.5963e-06			IGMT3	indole glucosinolate O-methyltransferase 3		O-methyltransferase family protein
AT1G21120	3.33014	5.12972e-07				indole glucosinolate O-methyltransferase 2
AT1G21130	0.506746	0.0358518			IGMT4	indole glucosinolate O-methyltransferase 4		O-methyltransferase family protein
AT1G21140	-1.73646	0.0504783					The gene encodes nodulin-like1 whose transcript abundance was repressed under conditions of Fe-deficient growth.	Vacuolar iron transporter (VIT) family protein
AT1G21150	-0.61166	0.104392						Mitochondrial transcription termination factor family protein
AT1G21160	-0.250588	0.38807
AT1G21170	0.101435	0.716596
AT1G21190	0.488351	0.0234413			LSM3A	SM-like 3A		Small nuclear ribonucleoprotein family protein
AT1G21200	-0.445941	0.18436
AT1G21240	4.1779	6.97288e-07			WAK3	wall associated kinase 3	encodes a wall-associated kinase The mRNA is cell-to-cell mobile.	wall associated kinase 3
AT1G21250	1.1545	0.0574008			WAK1	cell wall-associated kinase	Encodes a cell wall-associated kinase that interacts with AtGRP3 and may function as a signaling receptor of extracellular matrix component such as oligogalacturonides. The mRNA is cell-to-cell mobile.	cell wall-associated kinase
AT1G21270	0.72023	0.00714704			WAK2	wall-associated kinase 2	cytoplasmic serine/threonine protein kinase induced by salicylic acid. mutant plants exhibit a loss of cell expansion and dependence on sugars and salts for seedling growth, affecting the expression and activity of vacuolar invertase.	wall-associated kinase 2
AT1G21280	-0.655339	0.0115477
AT1G21310	1.92659	0.000643311			EXT3	extensin 3	Encodes extensin 3.	extensin 3
AT1G21350	0.110478	0.604753
AT1G21370	0.832621	0.000798739
AT1G21380	0.243057	0.226342						Target of Myb protein 1
AT1G21390	0.866802	0.0184704			emb2170	embryo defective 2170		embryo defective 2170
AT1G21400	-0.629431	0.0488284	0.297003	0.557823
AT1G21410	0.119303	0.683807			SKP2A		AtSKP2	F-box/RNI-like superfamily protein
AT1G21440	-0.0595805	0.805077
AT1G21450	0.277726	0.109232			SCL1	SCARECROW-like 1	Encodes a scarecrow-like protein (SCL1). Member of GRAS gene family. The mRNA is cell-to-cell mobile.	SCARECROW-like 1
AT1G21460	-0.866936	0.00156521			SWEET1			Nodulin MtN3 family protein
AT1G21480	-0.510716	0.0112586
AT1G21500	0.729275	0.0122743
AT1G21520	1.91	1.39977e-16
AT1G21540	-2.12798	1.26442e-16						AMP-dependent synthetase and ligase family protein
AT1G21550	2.59385	0.0708422
AT1G21560	-0.91889	5.43645e-06
AT1G21580	0.131282	0.680414						Zinc finger C-x8-C-x5-C-x3-H type family protein
AT1G21590	0.380595	0.0194385
AT1G21600	0.186862	0.289415			PTAC6	plastid transcriptionally active 6	Present in transcriptionally active plastid chromosomes. Involved in plastid gene expression. essential subunit of the plastid-encoded RNA polymerase (PEP). Mediates phytochrome signaling.	plastid transcriptionally active 6
AT1G21610	-0.178871	0.311139						wound-responsive family protein
AT1G21630	-0.0339257	0.8252						Calcium-binding EF hand family protein
AT1G21640	0.236423	0.185178			NADK2	NAD kinase 2	Encodes a protein with NAD kinase activity. The protein was also shown to bind calmodulin.	NAD kinase 2
AT1G21650	1.15708	3.49107e-12			SECA2		Encodes a component of the thylakoid-localized Sec system involved in the translocation of cytoplasmic proteins into plastid. Loss-of-function mutations result in arrest at the globular stage and embryo lethality.	Preprotein translocase SecA family protein
AT1G21651	0.679513	0.016905
AT1G21660	-0.0157355	0.92576						Chaperone DnaJ-domain superfamily protein
AT1G21670	0.071258	0.731873
AT1G21680	0.328741	0.174441
AT1G21690	-0.784115	0.00451178			EMB1968	embryo defective 1968		ATPase family associated with various cellular activities (AAA)
AT1G21700	-0.38363	0.0579064			SWI3C	SWITCH/sucrose nonfermenting 3C	a member of the Arabidopsis SWI3 gene family. Protein physically interacts with ATSWI3B and ATSWI3A, the other two members of the SWI3 family. Homologous to yeast SWI3 & RSC8, components of the SWI/SNF and RSC chromatin remodeling complexes. Referred to as CHB3 in Zhou et al (2003).	SWITCH/sucrose nonfermenting 3C
AT1G21710	0.178073	0.420268			OGG1	8-oxoguanine-DNA glycosylase 1	Encodes 8-oxoguanine-DNA glycosylase. DNA repair enzyme.	8-oxoguanine-DNA glycosylase 1
AT1G21720	0.309284	0.0439079			PBC1	proteasome beta subunit C1	20S proteasome beta subunit PBC1 truncated protein (PBC1)	proteasome beta subunit C1
AT1G21730	-0.773281	0.0010105						P-loop containing nucleoside triphosphate hydrolases superfamily protein
AT1G21740	-1.68134	4.40864e-10
AT1G21750	0.46754	0.12609			PDIL1-1	PDI-like 1-1	Encodes a protein disulfide isomerase-like (PDIL) protein, a member of a multigene family within the thioredoxin (TRX) superfamily	PDI-like 1-1
AT1G21760	0.208151	0.220067			FBP7	F-box protein 7	This gene is predicted to encode an F-box protein that is evolutionarily conserved between Arabidopsis and other eukaryotes including S.cerevisiae and humans. It may play a role in regulating translation under conditions of temperature stress. FBP7 transcript levels are increased at high and low temperatures. The mRNA is cell-to-cell mobile.	F-box protein 7
AT1G21770	0.759411	0.000687006
AT1G21780	-0.00874746	0.964145
AT1G21790	0.12963	0.63655
AT1G21810	-0.940843	0.0273064						filament-like protein (DUF869)
AT1G21830	-0.221068	0.539842
AT1G21840	0.311528	0.303086			UREF	urease accessory protein F	Encodes a urease accessory protein which is essential for the activation of plant urease.	urease accessory protein F
AT1G21880	-0.56727	0.0348925			LYP2	lysm domain GPI-anchored protein 1 precursor	Encodes a lysin-motif protein mediating bacterial peptidoglycan sensing and immunity to bacterial infection. Induction of chitin-responsive genes by chitin treatment is not blocked in the mutant. It contains a C-terminal GPI anchor signal and is an ortholog of OsLYP4 and OsLYP6. Phosphatidylinositol 4-phosphate 5-kinase (PIP5K) enzyme family member.	lysm domain GPI-anchored protein 1 precursor
AT1G21900	0.807072	4.76382e-05			p24delta5	p24 subfamily delta 5	Encodes an ER-localized p24 protein. Interacts with p24beta2 at ER export sites for ER exit and coupled transport to the Golgi apparatus. Once in the Golgi, p24delta5 interacts very efficiently with the COPI machinery for retrograde transport back to the ER.	emp24/gp25L/p24 family/GOLD family protein
AT1G21910	2.46236	1.71181e-05			DREB26	dehydration response element-binding protein 26	encodes a member of the DREB subfamily A-5 of ERF/AP2 transcription factor family. The protein contains one AP2 domain. There are 15 members in this subfamily including RAP2.1, RAP2.9 and RAP2.10.	Integrase-type DNA-binding superfamily protein
AT1G21920	0.698446	0.0224028						Histone H3 K4-specific methyltransferase SET7/9 family protein
AT1G21930	0.415016	0.127532
AT1G21980	-0.740228	0.000762933			PIP5K1	phosphatidylinositol-4-phosphate 5-kinase 1	Type I phosphatidylinositol-4-phosphate 5-kinase. Preferentially phosphorylates PtdIns4P. Induced by water stress and abscisic acid in Arabidopsis thaliana. Expressed in procambial cells of leaves, flowers and roots. A N-terminal Membrane Occupation and Recognition Nexus (MORN)affects enzyme activity and distribution.	phosphatidylinositol-4-phosphate 5-kinase 1
AT1G22015	-3.85323	8.36845e-09			DD46			Galactosyltransferase family protein
AT1G22020	-0.017648	0.917146			SHM6	serine hydroxymethyltransferase 6	Encodes a putative serine hydroxymethyltransferase.	serine hydroxymethyltransferase 6
AT1G22030	-1.46141	1.40867e-05
AT1G22040	0.133805	0.620793
AT1G22050	-0.231525	0.501542			MUB6	membrane-anchored ubiquitin-fold protein 6 precursor		membrane-anchored ubiquitin-fold protein 6 precursor
AT1G22060	-0.223996	0.521216
AT1G22070	0.267359	0.265052			TGA3	TGA1A-related gene 3	Encodes a transcription factor. Like other TGAla-related factors, TGA3 has a highly conserved bZIP region and exhibits similar DNA-binding properties.	transcription factor TGA3
AT1G22110	0.0333113	0.974452
AT1G22140	0.105676	0.666387
AT1G22160	-1.26053	0.000315107
AT1G22170	-1.14333	3.32124e-05
AT1G22180	1.54937	8.6362e-07
AT1G22190	1.03099	0.010317					The gene encodes a putative transcription factor belongings to the abiotic stress-associated DREB A-6 clade. The mRNA is cell-to-cell mobile.	Integrase-type DNA-binding superfamily protein
AT1G22200	0.00936006	0.955596
AT1G22250	-1.49236	4.61468e-07
AT1G22260	-0.462103	0.463638			ZYP1a		One of two nearly identical proteins (ZYP1b) identified by similarity to transverse filament (TF) proteins. These proteins are involved in chromosome synapsis during meiosis I and localize to the synaptonemal complex (SC). Single mutants have reduced fertility and double mutants (induced by RNAi) have severely reduced fertility.	Myosin heavy chain-related protein
AT1G22270	0.505468	0.0346057					Encodes SMO2 (Small Organ 2). Modulates progression of cell division during organ growth.	Trm112p-like protein
AT1G22275	-2.10724	0.00036386			ZYP1b		One of two nearly identical proteins (ZYP1a) identified by similarity to transverse filament (TF) proteins. These proteins are involved in chromosome synapsis during meiosis I and localize to the synaptonemal complex (SC). Single mutants have reduced fertility and double mutants (induced by RNAi) have severely reduced fertility.	Myosin heavy chain-related protein
AT1G22280	0.418044	0.0700689			PAPP2C	phytochrome-associated protein phosphatase type 2C	Encodes a phytochrome-associated protein, PAPP2C (phytochrome-associated protein phosphatase type 2C). PAPP2C interacts in the nucleus with phyA (phytochrome A) and phyB. Functions as a regulator of phytochrome-interacting factor PIF3 by dephosphorylating phytochromes in the nucleus.	phytochrome-associated protein phosphatase type 2C
AT1G22300	-0.168061	0.342988			GRF10	general regulatory factor 10	Encodes a 14-3-3 protein. This protein is reported to interact with the BZR1 transcription factor involved in brassinosteroid signaling and may affect the nucleocytoplasmic shuttling of BZR1. Might act as a stabilization factor to mediate the oligomerization of REM on the plasma membrane.	general regulatory factor 10
AT1G22310	-0.432468	0.0744323			MBD8	methyl-CPG-binding domain 8	Protein containing methyl-CpG-binding domain.Has sequence similarity to human MBD proteins.	methyl-CPG-binding domain 8
AT1G22330	0.437104	0.234059
AT1G22340	0.511294	0.372196			UGT85A7	UDP-glucosyl transferase 85A7		UDP-glucosyl transferase 85A7
AT1G22360	0.709875	0.00237386			UGT85A2	UDP-glucosyl transferase 85A2		UDP-glucosyl transferase 85A2
AT1G22370	-0.631084	0.0894851			UGT85A5	UDP-glucosyl transferase 85A5		UDP-glucosyl transferase 85A5
AT1G22400	2.44566	3.48505e-12			UGT85A1			UDP-Glycosyltransferase superfamily protein
AT1G22410	0.642146	0.000755144
AT1G22430	0.222406	0.320671
AT1G22450	-0.0476451	0.79547	0.120951	0.737231	COX6B	cytochrome C oxidase 6B	subunit 6b of cytochrome c oxidase	cytochrome C oxidase 6B
AT1G22460	-4.66852	7.62188e-06
AT1G22490	-1.14872	0.0114025
AT1G22500	1.79442	0.0188821			ATL15	Arabidopsis toxicos en levadura 15	Gene encodes a putative C3HC4-type RING zinc finger factor. it is induced in response to light and ascorbate stimulus.	RING/U-box superfamily protein
AT1G22510	0.432944	0.0992249
AT1G22520	0.224354	0.282729	0.218748	0.482439
AT1G22530	0.724979	0.0120712			PATL2	PATELLIN 2		PATELLIN 2
AT1G22540	0.174209	0.488714						Major facilitator superfamily protein
AT1G22550	-0.256985	0.327112						Major facilitator superfamily protein
AT1G22570	1.50942	0.000109226
AT1G22590	0.777234	0.015844			AGL87	AGAMOUS-like 87		AGAMOUS-like 87
AT1G22610	0.312647	0.145217						C2 calcium/lipid-binding plant phosphoribosyltransferase family protein
AT1G22620	0.145666	0.415628			SAC1	suppressor of actin 1	SAC domain phosphoinositide (3,5)P2 phosphatase. Colocalized with a Golgi Marker. Required for normal cell morphogenesis, cell wall synthesis, and actin organization.	Phosphoinositide phosphatase family protein
AT1G22630	0.560588	0.00348569
AT1G22640	0.138421	0.578828			MYB3	myb domain protein 3	MYB-type transcription factor (MYB3) that represses phenylpropanoid biosynthesis gene expression	myb domain protein 3
AT1G22650	0.727416	0.0144477			A/N-InvD	alkaline/neutral invertase D		Plant neutral invertase family protein
AT1G22660	0.0213293	0.919791
AT1G22690	0.535101	0.0311123						Gibberellin-regulated family protein
AT1G22700	0.437623	0.0106747					Encodes a TPR protein with homology to Ycf37 from Synechocystis that is localized to the thylakoid membrane and is involved in photosystem I biogenesis.	Tetratricopeptide repeat (TPR)-like superfamily protein
AT1G22710	0.108581	0.618509			SUC2	sucrose-proton symporter 2	Encodes for a high-affinity transporter essential for phloem loading and long-distance transport. A major sucrose transporter, AtSUC2 can also transport a wide range of physiological and synthetic glucose conjugates with both &#945	sucrose-proton symporter 2
AT1G22730	0.19015	0.192823						MA3 domain-containing protein
AT1G22740	-0.270536	0.449195			RABG3B	RAB GTPase homolog G3B	GTP-binding protein Rab7	RAB GTPase homolog G3B
AT1G22750	0.445701	0.0203085
AT1G22760	-5.63209	0.0102759			PAB3	poly(A) binding protein 3	Putative poly(A) binding protein May there fore function in posttranscriptional regulation, including mRNA turnover and translational initiation. Expression detected only in floral organs.	poly(A) binding protein 3
AT1G22770	-0.13575	0.481933			GI	GIGANTEA	Together with CONSTANTS (CO) and FLOWERING LOCUS T (FT), GIGANTEA promotes flowering under long days in a circadian clock-controlled flowering pathway. GI acts earlier than CO and FT in the pathway by increasing CO and FT mRNA abundance. Located in the nucleus. Regulates several developmental processes, including photoperiod-mediated flowering, phytochrome B signaling, circadian clock, carbohydra…	gigantea protein (GI)
AT1G22780	-0.0898543	0.642141			PFL	POINTED FIRST LEAVES	S18 ribosomal protein involved in the binding of f-Met tRNA during initiation of mRNA translation. Expression restricted to meristems. Mutant phenotype-pointed first leaves,reduced fresh weight, growth retardation.	Ribosomal protein S13/S18 family
AT1G22790	-0.128709	0.616835
AT1G22800	-0.258121	0.199384
AT1G22830	0.40644	0.144105
AT1G22840	0.692016	1.16628e-05	0.226701	0.26715	CYTC-1	CYTOCHROME C-1	Encodes cytochrome c. Contains two site II (TGGGCC/T) elements, which interact with a TCP-domain transcription factor, and a downstream internal telomeric repeat, and are required for expression of the Cytc-1 gene. Promoter directs preferential expression in root and shoot meristems and in anthers. Double mutants with CYTC-2 accumulate starch during the day, have delayed growth and development an…	CYTOCHROME C-1
AT1G22850	0.605598	0.0104962
AT1G22860	-0.0941931	0.617264						Vacuolar sorting protein 39
AT1G22870	0.168836	0.401584						kinase family with ARM repeat domain-containing protein
AT1G22882	0.351001	0.165448					Encodes a member of the mid-SUN subfamily of SUN-domain proteins that is localized to both the nuclear envelope and the ER. It is involved in early seed development and nuclear morphology. Secreted peptide which functions in plant growth and pathogen defense.	Galactose-binding protein
AT1G22885	0.128102	0.738052						transmembrane protein
AT1G22890	1.33124	2.09076e-05						transmembrane protein
AT1G22900	1.26934	0.00744974
AT1G22910	-0.138144	0.552997
AT1G22920	0.0706586	0.666614			CSN5A	COP9 signalosome 5A	AJH1 encodes a protein similar to JAB1, a specific mammalian coactivator of AP-1 transcription. Encodes a subunit of the COP9 complex that is involved in protein deneddylation. Plants with mutations in CSN5A and CSN5B have a de-etiolated phenotype. Required for the recovery of AUX/IAA repressor levels following recurrent heat stress to regulate auxin homeostasis.	COP9 signalosome 5A
AT1G22930	0.147988	0.553358
AT1G22940	0.426736	0.0137457			TH1	THIAMINE REQUIRING 1	Encodes a bifunctional enzyme required for thiamine (vitamin B1) biosynthesis. TH1 can phosphorylate HMP-P to produce HMP-PP, the pyrimidine heterocyclic subunit of thiamine. TH1 also catalyzes the condensation of HMP-PP and HET to form thiamine monophosphate (TMP). TH1 also appears capable of phosphorylating HMP based on E.coli mutant complementation assays. th1 mutants are thiamine auxotrophs t…	thiamin biosynthesis protein
AT1G22950	-0.460105	0.0194698						2-oxoglutarate (2OG) and Fe(II)-dependent oxygenase superfamily protein
AT1G22960	-0.0211406	0.926939
AT1G22970	0.089148	0.74712
AT1G22980	-2.13248	0.0302865
AT1G22985	1.3293	0.0575392			CRF7	cytokinin response factor 7	encodes a member of the ERF (ethylene response factor) subfamily B-5 of ERF/AP2 transcription factor family. The protein contains one AP2 domain. There are 7 members in this subfamily.	Integrase-type DNA-binding superfamily protein
AT1G23000	-1.2586	0.00046075						Heavy metal transport/detoxification superfamily protein
AT1G23010	0.129422	0.853427			LPR1	Low Phosphate Root1	Encodes a protein with multicopper oxidase activity. Located in ER. Function together with LPR2 (AT1G71040) and a P5-type ATPase (At5g23630/PDR2) in a common pathway that adjusts root meristem activity to Pi (inorganic phosphate) availability.	Cupredoxin superfamily protein
AT1G23020	1.87622	3.31555e-05			FRO3	ferric reduction oxidase 3	Encodes a ferric chelate reductase whose transcription is regulated by FIT1. Expressed in the root, shoot, flower and cotyledon.	ferric reduction oxidase 3
AT1G23030	0.980868	5.31341e-06						ARM repeat superfamily protein
AT1G23040	-0.317081	0.71535
AT1G23050	0.227962	0.727227
AT1G23060	-2.06917	0.000240388			MDP40	MICROTUBULE DESTABILIZING PROTEIN 40		hypothetical protein
AT1G23080	-0.387798	0.0491457			PIN7	PIN-FORMED 7	Encodes a novel component of auxin efflux that is located apically in the basal cell and is involved during embryogenesis in setting up the apical-basal axis in the embryo. It is also involved in pattern specification during root development. In roots, it is expressed at lateral and basal membranes of provascular cells in the meristem and elongation zone, whereas in the columella cells it coincid…	Auxin efflux carrier family protein
AT1G23090	0.997636	1.30898e-07			SULTR3	sulfate transporter 91	Encodes AST91 mRNA for sulfate transporter.	sulfate transporter 91
AT1G23100	0.751124	0.0696145	0.514522	0.0991156
AT1G23130	-0.721293	0.00933669
AT1G23140	0.514842	0.23862					Expression is upregulated in the shoot of cax1/cax3 mutant.	Calcium-dependent lipid-binding (CaLB domain) family protein
AT1G23149	-1.24772	0.00828186
AT1G23170	0.639101	0.0167313
AT1G23180	0.188558	0.262545
AT1G23190	0.2519	0.107789			PGM3	phosphoglucomutase 3	Encodes a cytosolic phosphoglucomutase (PGM). Two Arabidopsis PGM proteins (AT1G70730/PGM2 and AT1G23190/PGM3) have high sequence similarities and redundant functions. Mature plants possessing a single cPGM allele had a major reduction in cPGM activity. Whereas pgm2 and pgm3 single mutants are undistinguishable from the wild type, loss of both PGM2 and PGM3 severely impairs male and female gameto…	Phosphoglucomutase/phosphomannomutase family protein
AT1G23200	0.00521323	0.992193					ProPME pectin methyl esterase involved in embryo development, stomatal function, mucilage release.	Plant invertase/pectin methylesterase inhibitor superfamily
AT1G23205	-0.783576	0.124301
AT1G23220	-0.174507	0.432008
AT1G23230	0.207519	0.196499						mediator of RNA polymerase II transcription subunit
AT1G23240	-10.1509	2.01018e-15
AT1G23260	0.415833	0.0268404			MMZ1	MMS ZWEI homologue 1	MMZ1/UEV1A encodes a protein that may play a role in DNA damage responses and error-free post-replicative DNA repair by participating in lysine-63-based polyubiquitination reactions. UEV1A can form diubiquitin and triubiquitin chains in combination with UBC13A/UBC35 in vitro. It can also functionally complement an mms2 mutation in budding yeast, both by increasing mms2 mutant viability in the pre…	MMS ZWEI homologue 1
AT1G23280	-0.00174947	0.995047
AT1G23290	-0.180411	0.423585			RPL27AB		Encodes a ribosomal protein L27A, a constituent of the large subunit of the ribosomal complex. Regulated by TCP20. The mRNA is cell-to-cell mobile.	Ribosomal protein L18e/L15 superfamily protein
AT1G23310	0.90895	2.99086e-06			GGT1	glutamate:glyoxylate aminotransferase	Identified by cloning the gene that corresponded to a purified protein having glyoxylate aminotransferase activity. Localized to the peroxisome and thought to be involved in photorespiration/ metabolic salvage pathway.	glutamate:glyoxylate aminotransferase
AT1G23330	-0.490833	0.0406425
AT1G23340	-1.22006	0.000375965
AT1G23360	-0.0262882	0.902404			MENG		Encodes a 2-phytyl-1,4-naphthoquinone methyltransferase that catalyzes the final step in phylloquinone (vitamin K1) biosynthesis.	S-adenosyl-L-methionine-dependent methyltransferases superfamily protein
AT1G23380	-1.68579	1.24699e-06			KNAT6	KNOTTED1-like homeobox gene 6	homeodomain transcription factor KNAT6, belonging to class I of KN transcription factor family (which also includes KNAT1 and KNAT2). Expression is increased in as and bop1 leaf mutants.	homeobox protein knotted-1-like 6
AT1G23390	1.58072	3.62061e-07						Kelch repeat-containing F-box family protein
AT1G23400	0.311583	0.103485			CAF2		Promotes the splicing of chloroplast group II introns.	RNA-binding CRS1 / YhbY (CRM) domain-containing protein
AT1G23410	-0.856365	0.0174768						Ribosomal protein S27a / Ubiquitin family protein
AT1G23420	-3.14132	0.00892203				INNER NO OUTER
AT1G23440	0.350123	0.106842
AT1G23450	1.15541	0.0235262
AT1G23460	0.521109	0.0418187
AT1G23465	-0.0580667	0.927953						Peptidase S24/S26A/S26B/S26C family protein
AT1G23480	0.688863	0.00192484			CSLA03	cellulose synthase-like A3	encodes a gene similar to cellulose synthase	cellulose synthase-like A3
AT1G23490	0.524821	5.40579e-05			ARF1	ADP-ribosylation factor 1	Gene encoding ADP-ribosylation factor and similar to other ARFs and ARF-like proteins. A member of ARF GTPase family. Arabidopsis has 21 known members, known to be essential for vesicle coating and uncoating and functions in GTP-binding. The gene is shown to play a role in cell division, cell expansion and cellulose production using antisense construct.	ADP-ribosylation factor 1
AT1G23520	-5.83685	4.43974e-09
AT1G23530	0.584391	0.269583
AT1G23550	2.5401	2.35442e-05			SRO2	similar to RCD one 2	Encodes a protein with similarity to RCD1 but without the WWE domain. The protein does have a PARP signature upstream of the C-terminal protein interaction domain. The PARP signature may bind NAD+ and attach the ADP-ribose-moiety from NAD+ to the target molecule. Its presence suggests a role for the protein in ADP ribosylation. Its transcript level is up-regulated by tunicamycin (N-linked glycosy…	similar to RCD one 2
AT1G23560	-3.30746	6.37819e-11
AT1G23570	-3.81349	0.0023431
AT1G23580	-4.42933	3.83796e-05
AT1G23590	-6.4081	1.20235e-07
AT1G23600	-4.90788	2.66371e-07
AT1G23660	-3.92538	0.0576231
AT1G23670	-4.07098	0.0495501
AT1G23700	-1.94191	0.0391955
AT1G23710	0.940039	0.0138947
AT1G23730	-0.110807	0.823989			BCA3	beta carbonic anhydrase 3		beta carbonic anhydrase 3
AT1G23740	0.512084	0.00234207			AOR	alkenal/one oxidoreductase	AOR is an alkenal/one oxidoreductase that acts on compounds with unsaturated alpha,beta-carbonyls. The activity of this enzyme with a number of substrates, including acrolein and 3-buten-2-one, was demonstrated in vitro using a truncated form of the protein that lacked approximately 80 of the first amino acids. This protein appears to localize to the chloroplast where it likely helps to maintain …	Oxidoreductase, zinc-binding dehydrogenase family protein
AT1G23750	-0.123856	0.606008
AT1G23760	-1.13733	0.100275			JP630		Encodes aromatic rich glycoprotein JP630.	BURP domain-containing protein
AT1G23780	0.323962	0.137519
AT1G23790	-2.00528	1.4608e-07						dicer-like protein (DUF936)
AT1G23800	-0.392317	0.147736	0.14271	0.823499	ALDH2B7	aldehyde dehydrogenase 2B7	Encodes a mitochondrial aldehyde dehydrogenase	aldehyde dehydrogenase 2B7
AT1G23820	-0.0708734	0.667506			SPDS1	spermidine synthase 1	Spermidine synthase.	spermidine synthase
AT1G23830	0.973008	0.165619
AT1G23840	1.27089	0.000492792
AT1G23850	1.27223	0.00556566
AT1G23860	0.0956064	0.738083			RSZ21	RS-containing zinc finger protein 21	Encodes a 9G8-like serine-arginine rich (SR) protein that interacts in vivo with U1-70K, a U1 small nuclear ribonucleoprotein 70-kDa protein that is involved in nuclear precursor mRNA processing. Barta et al (2010) have proposed a nomenclature for Serine/Arginine-Rich Protein Splicing Factors (SR proteins): Plant Cell. 2010, 22:2926.	RS-containing zinc finger protein 21
AT1G23870	-0.198289	0.338775			TPS9	trehalose-phosphatase/synthase 9	Encodes an enzyme putatively involved in trehalose biosynthesis. The protein has a trehalose synthase (TPS)-like domain that may or may not be active as well as a trehalose phosphatase (TPP)-like domain. The mRNA is cell-to-cell mobile.	trehalose-phosphatase/synthase 9
AT1G23880	-0.512096	0.156515
AT1G23890	-0.480784	0.128373
AT1G23900	0.0663314	0.743908			GAMMA-ADAPTIN 1	gamma-adaptin 1	Encodes large subunit of the heterotetrameric adaptor protein complex AP-1. AP-1 is required for clathrin coated vesicles budding from the trans-Golgi network or plasma membrane.	gamma-adaptin 1
AT1G23935	-1.03356	0.0182291
AT1G23940	-1.09252	0.0963038
AT1G23950	0.347664	0.0680895
AT1G23960	0.227031	0.234317
AT1G23970	-0.214701	0.452935
AT1G23980	-0.141952	0.620521						RING/U-box superfamily protein
AT1G24020	-2.35856	3.6205e-16			MLP423	MLP-like protein 423		MLP-like protein 423
AT1G24030	-1.40397	0.00400537						Protein kinase superfamily protein
AT1G24040	0.329362	0.0737386						Acyl-CoA N-acyltransferases (NAT) superfamily protein
AT1G24050	0.157162	0.437123
AT1G24070	-1.86498	2.10927e-05			CSLA10	cellulose synthase-like A10	encodes a gene similar to cellulose synthase	cellulose synthase-like A10
AT1G24090	1.15144	0.000198553						RNase H family protein
AT1G24095	1.59467	0.000172268
AT1G24100	0.468932	0.00849207			UGT74B1	UDP-glucosyl transferase 74B1	Encodes a UDP-glucose:thiohydroximate S-glucosyltransferase, involved in glucosinolate biosynthesis	UDP-glucosyl transferase 74B1
AT1G24120	-0.294838	0.0751299			ARL1	ARG1-like 1	encodes a DnaJ-like protein similar to ARG1 and ARL2 that are both involved in root and hypocotyl gravitropism response. However, null mutation in this gene does not result in defects in gravitropism. Gene is expressed in all tissues examined.	ARG1-like 1
AT1G24140	1.99243	0.000212473						Matrixin family protein
AT1G24145	1.80493	0.000220349
AT1G24147	1.72992	0.000861466
AT1G24148	0.970616	0.0105324
AT1G24150	2.00071	7.78317e-11			FH4	formin homologue 4	Encodes a group I formin. Localized to cell junctions. Polymerizes actin. Binds profilin. Member of family of cytoskeletal-interacting proteins which have the ability to stimulate actin nucleation and barbed-end capping through the combined activity of conserved formin-homology 1 (FH1) and formin-homology 2 (FH2) domains. FORMIN4 is a spatial feedback element in a multi-layered, temporally define…	formin homologue 4
AT1G24160	-0.163374	0.42539
AT1G24170	0.110499	0.631555			LGT9		Encodes a protein with putative galacturonosyltransferase activity.	Nucleotide-diphospho-sugar transferases superfamily protein
AT1G24180	0.442975	0.0146905	-0.174419	0.687991	IAR4	IAA-CONJUGATE-RESISTANT 4	Arabidopsis thaliana pyruvate dehydrogenase E1a-like subunit. 81% identical to a previously characterized Arabidopsis mitochondrial PDH E1a-subunit, At1g59900. Serine 296 phosphorylation of IAR4 has critical function in root hair formation and root development. Changing Ser296 in IAR4 to Ala resulted in a phenotype intermediate between mutant and wild-type, while substitution to Asp was either le…	Thiamin diphosphate-binding fold (THDP-binding) superfamily protein
AT1G24190	-0.375089	0.130617				SIN3-like 3
AT1G24210	0.324975	0.61729
AT1G24240	-0.408775	0.229932	0.757109	0.365261
AT1G24260	-3.13708	1.04321e-17			SEP3	SEPALLATA3	Member of the MADs box transcription factor family. SEP3 is redundant with SEP1 and 2. Flowers of SEP1/2/3 triple mutants show a conversion of petals and stamens to sepals.SEP3 forms heterotetrameric complexes with other MADS box family members and binds to the CArG box motif.	K-box region and MADS-box transcription factor family protein
AT1G24265	-0.794639	0.0672395
AT1G24267	0.0146343	0.944174
AT1G24280	0.600462	0.0861915			G6PD3	glucose-6-phosphate dehydrogenase 3	Encodes a plastidic glucose-6-phosphate dehydrogenase that is sensitive to reduction by DTT and whose mRNA is most highly expressed in root.	glucose-6-phosphate dehydrogenase 3
AT1G24290	-0.0818027	0.805686
AT1G24300	-0.126823	0.519727
AT1G24310	-0.029964	0.909357						nuclear pore complex protein
AT1G24320	-0.920509	0.226598
AT1G24330	-0.299424	0.246032						ARM repeat superfamily protein
AT1G24340	0.537529	0.00986109	-0.386211	0.34732	EMB2421	EMBRYO DEFECTIVE 2421	A locus involved in embryogenesis. Mutations in this locus result in embryo lethality. The mRNA is cell-to-cell mobile.	FAD/NAD(P)-binding oxidoreductase family protein
AT1G24350	0.403257	0.0840514
AT1G24360	0.0772632	0.615214						NAD(P)-binding Rossmann-fold superfamily protein
AT1G24400	-1.14199	0.000906333			LHT2	lysine histidine transporter 2	High-affinity transporter for neutral and acidic amino acids, expressed in tapetum tissue of anthers. Transport of 1-Aminocyclopropane-1-carboxylic acid (ACC).	lysine histidine transporter 2
AT1G24440	0.477213	0.0703316
AT1G24450	-0.235105	0.236585			NFD2	NUCLEAR FUSION DEFECTIVE 2		Ribonuclease III family protein
AT1G24460	-0.232502	0.500223			TNO1	TGN-localized SYP41 interacting protein	Encodes a novel protein that co-immunoprecipitates with SYP41. It is involved in vacuolar trafficking and salt tolerance, potentially via a role in vesicle fusion and in maintaining TGN structure or identity. Mutants display delayed formation of the Brefeldin A (BFA) compartment in cotyledons upon application of BFA.	TGN-related, localized SYP41 interacting protein
AT1G24470	-0.74602	0.198709			KCR2	beta-ketoacyl reductase 2	Encodes one of the two Arabidopsis homologues to YBR159w encoding a S. cerevisiae beta-ketoacyl reductase (KCR), which catalyzes the first reduction during VLCFA (very long chain fatty acids, >18 carbon) elongation: KCR1 (At1g67730), KCR2 (At1g24470). Complementation of the yeast ybr159Delta mutant demonstrated that the two KCR proteins are divergent and that only AtKCR1 can restore heterologous …	beta-ketoacyl reductase 2
AT1G24490	0.113966	0.535091			ALB4	ALBINA 4	Homologue of the Alb3/Oxa1/YidC family. ALB4 is almost identical to the Alb3/Oxa1/YidC domain of the previously described 110 kDa inner envelope protein ARTEMIS. However, ALB4 is expressed as a separate 55 kDa protein and is located in the thylakoid membrane of chloroplasts. Analysis of a T-DNA insertion line with a reduced level of Alb4 revealed chloroplasts with an altered ultrastructure. Mutan…	OxaA/YidC-like membrane insertion protein
AT1G24510	-0.120924	0.389638						TCP-1/cpn60 chaperonin family protein
AT1G24530	1.01532	0.00102963
AT1G24560	0.269745	0.102484						paramyosin
AT1G24575	0.37228	0.401849
AT1G24577	-0.358192	0.57701
AT1G24600	-1.70626	0.00941774
AT1G24610	0.165817	0.398614
AT1G24625	0.434598	0.0793598			ZFP7	zinc finger protein 7	Encodes a zinc finger protein containing only a single zinc finger.	zinc finger protein 7
AT1G24706	-0.304531	0.281362			THO2		Encodes a component of the putative Arabidopsis THO/TREX complex: THO1 or HPR1 (At5g09860), THO2 (At1g24706), THO3 or TEX1 (At5g56130), THO5 (At5g42920, At1g45233), THO6 (At2g19430), and THO7 (At5g16790, At3g02950). THO/TREX complexes in animals have been implicated in the transport of mRNA precursors. Mutants of THO3/TEX1, THO1, THO6 accumulate reduced amount of small interfering (si)RNA, sugges…	THO2
AT1G24735	-0.281474	0.689909
AT1G24764	-0.429722	0.0593454				microtubule-associated proteins 70-2
AT1G24793	1.0853	0.40684			LpxC1	lipid X C1		UDP-3-O-acyl N-acetylglycosamine deacetylase family protein
AT1G24800	0.441523	0.895145
AT1G24880	-0.366371	0.00686446			LpxC2	lipid X C2		UDP-3-O-acyl N-acetylglycosamine deacetylase family protein
AT1G24881	2.37089	0.43852
AT1G25054	-0.305662	0.125648			LpxC3	lipid X C3		UDP-3-O-acyl N-acetylglycosamine deacetylase family protein
AT1G25055	-0.935351	0.672563
AT1G25141	-1.02158	0.0217731
AT1G25150	-23.0433	NA
AT1G25211	-0.292261	0.206671
AT1G25220	0.71648	0.00446008			ASB1	anthranilate synthase beta subunit 1	Anthranilate Pyruvate L-Glutamate. Functions as a heterocomplex with anthranilate synthase alpha subunit (ASA1 or ASA2).	anthranilate synthase beta subunit 1
AT1G25230	-0.138685	0.57978
AT1G25250	-0.262458	0.579722				indeterminate(ID)-domain 16
AT1G25260	-0.0598493	0.780044						Ribosomal protein L10 family protein
AT1G25275	0.757638	0.00290849
AT1G25280	-0.134639	0.502366			TLP10	tubby like protein 10	Member of TLP family	tubby like protein 10
AT1G25290	0.104018	0.713692			RBL10	RHOMBOID-like protein 10		RHOMBOID-like protein 10
AT1G25320	-0.983927	7.42723e-07
AT1G25330	-2.91374	0.0014147			CES	CESTA	Encodes CESTA, a positive regulator of brassinosteroid biosynthesis.	basic helix-loop-helix (bHLH) DNA-binding superfamily protein
AT1G25350	-0.0503492	0.7638			OVA9	ovule abortion 9		glutamine-tRNA ligase, putative / glutaminyl-tRNA synthetase, putative / GlnRS
AT1G25360	0.0171764	0.967306						Pentatricopeptide repeat (PPR) superfamily protein
AT1G25370	0.326903	0.493002
AT1G25375	0.243027	0.27785
AT1G25380	0.00834496	0.96513			NDT2	NAD+ transporter 2	Encodes a mitochondrial-localized NAD+ transporter that transports NAD+ in a counter exchange mode with ADP and AMP in vitro.	NAD+ transporter 2
AT1G25390	0.0946999	0.671498						Protein kinase superfamily protein
AT1G25400	1.61792	0.00747981
AT1G25420	0.346011	0.0716585						Regulator of Vps4 activity in the MVB pathway protein
AT1G25425	-0.22642	0.648466			CLE43	CLAVATA3/ESR-RELATED 43		CLAVATA3/ESR-RELATED 43
AT1G25440	0.597457	0.00409486			BBX15	B-box domain protein 15		B-box type zinc finger protein with CCT domain-containing protein
AT1G25450	-0.644329	0.0576821			KCS5	3-ketoacyl-CoA synthase 5	Encodes KCS5, a member of the 3-ketoacyl-CoA synthase family involved in the biosynthesis of VLCFA (very long chain fatty acids).	3-ketoacyl-CoA synthase 5
AT1G25470	-0.722244	0.00043615			CRF12	cytokinin response factor 12	encodes a member of the ERF (ethylene response factor) subfamily B-6 of ERF/AP2 transcription factor family. The protein contains one AP2 domain. There are 12 members in this subfamily including RAP2.11.	AP2 domain-containing transcription factor family protein
AT1G25480	-0.531312	0.0313545						aluminum activated malate transporter family protein
AT1G25490	-0.307914	0.0230783			RCN1	ROOTS CURL IN NPA	One of three genes encoding phosphoprotein phosphatase 2A regulatory subunit A	ARM repeat superfamily protein
AT1G25500	0.321218	0.387541
AT1G25510	-2.18339	1.10622e-11
AT1G25520	0.189358	0.450888						Uncharacterized protein family (UPF0016)
AT1G25530	-0.519599	0.145853
AT1G25540	-0.215618	0.309645			PFT1	PHYTOCHROME AND FLOWERING TIME 1	Encodes a nuclear protein that acts in a phyB pathway (but downstream of phyB) and induces flowering in response to suboptimal light conditions. PFT1 promotes flowering in CO dependent and independent pathways and integrates several environmental stimuli, such as light quality and JA-dependent defenses. Mutants are hypo-responsive to far-red and hyper-responsive to red light and flower late under…	phytochrome and flowering time regulatory protein (PFT1)
AT1G25550	1.68943	1.01008e-06						myb-like transcription factor family protein
AT1G25560	1.83256	7.47865e-12			TEM1	TEMPRANILLO 1	Encodes a member of the RAV transcription factor family that contains AP2 and B3 binding domains. Involved in the regulation of flowering under long days. Loss of function results in early flowering. Overexpression causes late flowering and repression of expression of FT. Novel transcriptional regulator involved in ethylene signaling. Promoter bound by EIN3. EDF1 in turn, binds to promoter elemen…	AP2/B3 transcription factor family protein
AT1G25570	-0.0705492	0.694346						Di-glucose binding protein with Leucine-rich repeat domain-containing protein
AT1G25580	0.101029	0.73288			SOG1	SUPPRESSOR OF GAMMA RADIATION 1	Encodes suppressor of gamma response 1 (SOG1), a putative transcription factor governing multiple responses to DNA damage.	NAC (No Apical Meristem) domain transcriptional regulator superfamily protein
AT1G25682	-0.0148023	0.948564						coiled-coil protein (DUF572)
AT1G26090	0.170166	0.37786
AT1G26100	-1.04703	0.000156746
AT1G26110	0.0693575	0.699144			DCP5	decapping 5	Encodes Decapping 5, required for mRNA decapping, P-body formation and translational repression during postembryonic development.	decapping 5
AT1G26120	0.392744	0.0641047			ICME-LIKE1	Isoprenylcysteine methylesterase-like 1		alpha/beta-Hydrolases superfamily protein
AT1G26130	0.256693	0.3976						ATPase E1-E2 type family protein / haloacid dehalogenase-like hydrolase family protein
AT1G26150	0.13408	0.60922					Encodes a member of the proline-rich extensin-like receptor kinase (PERK) family. This family consists of 15 predicted receptor kinases (PMID: 15653807).
AT1G26160	0.27969	0.124487
AT1G26170	-0.40745	0.0285315						ARM repeat superfamily protein
AT1G26180	-0.162893	0.403613
AT1G26190	-0.846174	0.00045292						Phosphoribulokinase / Uridine kinase family
AT1G26210	-0.315261	0.323832			SOFL1	SOB five-like 1	AtSOFL1 acts redundantly with AtSOFL2 as positive regulator of cytokinin levels.	SOB five-like 1
AT1G26220	0.875491	0.00119666						Acyl-CoA N-acyltransferases (NAT) superfamily protein
AT1G26230	-0.557946	0.00780978			Cpn60beta4	chaperonin-60beta4	Encodes a subunit of chloroplasts chaperonins that are involved in mediating the folding of newly synthesized, translocated, or stress-denatured proteins. Cpn60 subunits are: Cpn60alpha1 (At2g28000), AtCpn60alpha2 (At5g18820), AtCpn60beta1 (At1g55490), AtCpn60beta2 (At3g13470), AtCpn60beta3 (At5g56500), AtCpn60beta4 (At1g26230).	TCP-1/cpn60 chaperonin family protein
AT1G26260	-0.710174	0.0128508			CIB5	cryptochrome-interacting basic-helix-loop-helix 5	Encodes CIB5 (cryptochrome-interacting basic-helix-loop-helix). Related to CIB1 (AT4G34530). CIB5 interacts with CRY2 and forms heterodimer with CIB1 in vitro. Regulates flowering time redundantly with CIB1.	cryptochrome-interacting basic-helix-loop-helix 5
AT1G26270	0.0619592	0.705706
AT1G26300	-0.231547	0.254436
AT1G26310	-2.63727	3.01356e-05			CAL	CAULIFLOWER	Floral homeotic gene encoding a MADS domain protein homologous to AP1. Enhances the flower to shoot transformation in ap1 mutants.	K-box region and MADS-box transcription factor family protein
AT1G26330	-1.57519	8.7764e-07
AT1G26340	0.235191	0.302763			CB5-A	cytochrome B5 isoform A	encodes a member of the cytochromes b5 family of proteins that localizes to the outer envelope of the chloroplast. The C-terminal portion of the protein appears to be capable of inserting into a plant microsomal membrane in vitro.	cytochrome B5 isoform A
AT1G26370	-0.450498	0.00279123						RNA helicase family protein
AT1G26380	3.71804	4.7505e-09						FAD-binding Berberine family protein
AT1G26390	6.11556	1.16643e-09						FAD-binding Berberine family protein
AT1G26420	5.04523	1.08049e-12						FAD-binding Berberine family protein
AT1G26440	0.169114	0.381308			UPS5	ureide permease 5	Encodes a ureide permease, uptake assays in yeast mutants indicated the longer splice variant is a cellular importer for allantoin, uracil and xanthine. Encodes 2 splice variants, UPS5L and UPS5S, which under nonstress conditions may function in allantoin degradation for nutrient recycling, whereas under stress, both genes may be involved in vesicular export allowing allantoin translocation from …	ureide permease 5
AT1G26450	-0.600487	0.0768387
AT1G26460	-0.0985737	0.566679
AT1G26470	-0.0398651	0.882733						chromatin modification-like protein
AT1G26480	-5.69844	1.01093e-07			GRF12	general regulatory factor 12	14-3-3 protein GF14iota (grf12)	general regulatory factor 12
AT1G26500	0.538356	0.337281
AT1G26520	-0.223537	0.443741
AT1G26530	-1.6282	0.0304482
AT1G26540	-0.631913	0.0815662
AT1G26550	0.523175	0.00622159
AT1G26560	0.264342	0.353534			BGLU40	beta glucosidase 40		beta glucosidase 40
AT1G26570	-0.595406	0.0322881			UGD1	UDP-glucose dehydrogenase 1		UDP-glucose dehydrogenase 1
AT1G26580	-0.249372	0.113259
AT1G26590	-2.15612	0.0261565
AT1G26600	-0.661854	0.319353				CLAVATA3/ESR-RELATED 9
AT1G26610	-3.24537	7.52845e-08
AT1G26620	0.00981662	0.957013
AT1G26630	0.31033	0.0740209			FBR12	FUMONISIN B1-RESISTANT12	Eukaryotic translation initiation factor 5A-2. Involved in programmed cell death triggered as a response to pseudomonas syringae infection. Loss of function mutants are more resistant to infection. The mRNA is cell-to-cell mobile.	Eukaryotic translation initiation factor 5A-1 (eIF-5A 1) protein
AT1G26640	-0.367854	0.0363047						Amino acid kinase family protein
AT1G26650	-0.255375	0.182172
AT1G26660	0.403069	0.252209
AT1G26665	-0.204129	0.26177						Mediator complex, subunit Med10
AT1G26670	0.584714	0.00426061			VTI1B		member of VTI1 Gene Family. Normally localizes to the transgolgi network and plasma membrane. A dominant mutation (zip1) alters the subcellular localization of VTI12 and suppresses loss of function mutation (zag1) of VTI11. Interacts with members of the SYP family. Involved in protein trafficking to protein storage vacuoles.	Vesicle transport v-SNARE family protein
AT1G26680	-1.05954	0.251982
AT1G26690	-0.127969	0.676559
AT1G26710	-2.68444	0.144655
AT1G26720	-2.9873	0.00177458
AT1G26730	0.277715	0.306579
AT1G26740	0.386212	0.081173
AT1G26750	0.0427215	0.845815	1.32377	0.168593
AT1G26760	-1.3905	0.0431018			SDG35	SET domain protein 35		SET domain protein 35
AT1G26761	0.519516	0.0197296
AT1G26762	2.00593	0.00304564
AT1G26770	0.698808	0.0290397			EXPA10	expansin A10	Encodes an expansin. Naming convention from the Expansin Working Group (Kende et al, Plant Mol Bio). Involved in the formation of nematode-induced syncytia in roots of Arabidopsis thaliana.	expansin A10
AT1G26780	-3.21906	2.20271e-09			MYB117	myb domain protein 117	Encodes LOF1 (LATERAL ORGAN FUSION1), a MYB-domain transcription factor expressed in organ boundaries. Functions in boundary specification, meristem initiation and maintenance, and organ patterning. Also see LOF2 (At1g69560).	myb domain protein 117
AT1G26800	1.24195	0.00143185						RING/U-box superfamily protein
AT1G26810	-0.487424	0.106253			GALT1	galactosyltransferase1	Encodes a protein with &#946	galactosyltransferase1
AT1G26820	-0.454407	0.102691			RNS3	ribonuclease 3	Encodes ribonuclease RNS3.	ribonuclease 3
AT1G26830	-0.218347	0.290445			CUL3	cullin 3	Cullin, putative, similar to Cullin homolog 3 (CUL-3) SP:Q13618, GI:3639052 from (Homo sapiens)	cullin 3
AT1G26840	0.285774	0.521824			ORC6	origin recognition complex protein 6	Origin Recognition Complex subunit 6. Involved in the initiation of DNA replication. Regulated transcriptionally during cell cycle, peaking at G1/S-phase. Target of E2F/DF family of transcription factors. It acts downstream of BRP4, and is, at least in part, involved in the BRP4-mediated mitotic cell-cycle progression.	origin recognition complex protein 6
AT1G26850	-0.0830667	0.595472
AT1G26880	-0.41148	0.056625
AT1G26900	-0.209672	0.531743
AT1G26910	-0.216056	0.305816			RPL10B	ribosomal protein L10 B		Ribosomal protein L16p/L10e family protein
AT1G26920	0.240477	0.244757
AT1G26930	1.00779	0.018074
AT1G26940	-0.120673	0.602434
AT1G26945	-0.384621	0.311652			KDR	KIDARI	Encodes a basic helix-loop-helix (bHLH) protein involved in blue/far-red light signaling. Physically interacts with HFR1 and negatively regulates its activity.	basic helix-loop-helix (bHLH) DNA-binding superfamily protein
AT1G26960	-0.761682	0.0231546			AtHB23	homeobox protein 23	Encodes a homeodomain leucine zipper class I (HD-Zip I) protein. Participates in the gene regulatory network controlling root branching by mediating the regulation of LAX3 by ARF7/19.	homeobox protein 23
AT1G27000	0.632188	0.000389679
AT1G27020	1.55308	0.128738
AT1G27030	-1.0465	2.16143e-07
AT1G27045	-3.11714	7.75644e-05				homeobox protein 54
AT1G27050	0.656854	0.020233
AT1G27060	1.57296	7.2413e-07						Regulator of chromosome condensation (RCC1) family protein
AT1G27070	-0.202355	0.304858						5-AMP-activated protein kinase-like protein
AT1G27090	0.806754	0.000219195
AT1G27100	0.321363	0.0729687
AT1G27110	0.228012	0.68138
AT1G27120	-0.740417	0.00513502						Galactosyltransferase family protein
AT1G27130	0.166952	0.322191			GSTU13	glutathione S-transferase tau 13	Encodes glutathione transferase belonging to the tau class of GSTs. Naming convention according to Wagner et al. (2002). GSTU13 acts in the pathogen triggered pathway for indole glucosinolate metabolisms that involves also PENETRATION2 myrosinase. It is likely the enzyme that conjugates GSH with unstable indol-3-ylmethyl-ITCs formed upon PEN2-mediated IG hydrolysis, particularly in the branch of …	glutathione S-transferase tau 13
AT1G27150	0.0186418	0.917968
AT1G27170	-0.331043	0.253148
AT1G27180	0.0857976	0.784639
AT1G27190	-0.22546	0.149388						Leucine-rich repeat protein kinase family protein
AT1G27200	-0.171652	0.616183
AT1G27210	0.0858153	0.75844
AT1G27290	0.34349	0.166937
AT1G27300	-0.0325226	0.908991
AT1G27310	0.470431	0.0298856			NTF2A	nuclear transport factor 2A	Encodes an ortholog of yeast NTF2, a nuclear envelop transport protein that functions as the nuclear import receptor for RanGDP, an essential player in nucleocytoplasmic transport.	nuclear transport factor 2A
AT1G27320	0.0392258	0.817281			HK3	histidine kinase 3	Encodes a histidine kinases, a cytokinin receptor that controls cytokinin-mediated leaf longevity through a specific phosphorylation of the response regulator, ARR2. The mRNA is cell-to-cell mobile.	histidine kinase 3
AT1G27330	0.955134	0.00199493
AT1G27340	0.367884	0.0439839			LCR	LEAF CURLING RESPONSIVENESS	Encodes a putative F-box protein that is involved in the regulation of leaf morphology.	Galactose oxidase/kelch repeat superfamily protein
AT1G27350	0.506751	0.0253786
AT1G27360	-1.22266	5.08071e-05			SPL11	squamosa promoter-like 11	In conjunction with SPL10 and SPL2, SPL11 redundantly controls proper development of lateral organs in association with shoot maturation in the reproductive phase. SPL2, SPL10, and SPL11, suppress root regeneration with age by inhibiting wound-induced auxin biosynthesis.	squamosa promoter-like 11
AT1G27370	-1.70907	5.42803e-12			SPL10	squamosa promoter binding protein-like 10	In conjunction with SPL11 and SPL2, SPL10 redundantly controls proper development of lateral organs in association with shoot maturation in the reproductive phase. SPL2, SPL10, and SPL11, suppress root regeneration with age by inhibiting wound-induced auxin biosynthesis. SPL10 also controls lamina shape during vegetative development.	squamosa promoter binding protein-like 10
AT1G27385	0.254692	0.276848
AT1G27390	0.0993202	0.647734	0.228383	0.828623	TOM20-2	translocase outer membrane 20-2	Form of TOM20, which is a component of the TOM complex, involved in transport of nuclear-encoded mitochondrial proteins	translocase outer membrane 20-2
[truncated: 16,644 more rows]
