# Supplementary material for: Mitochondrial atp1 mRNA knockdown by a custom-designed pentatricopeptide repeat protein alters ATP synthase
Source: Plant Physiol. 2024 Jan 11;194(4):2631–47. doi: 10.1093/plphys/kiae008 (PMC10980415; doi:10.1093/plphys/kiae008)
Supplement: kiae008_Supplementary_Data [file kiae008_supplementary_data.zip › Table S5.xlsx]

## Sheet: S5-1. Leaf Adenylates
Sample									cAMP Results			13C5-15N5-AMP Results			AMP Results			ADP Results			ATP Results			GTP Results
		Name	Data File	Type	Level	Acq. Date-Time	Dil.	Vol.	RT	Calc. Conc.	Area	RT	Calc. Conc.	Area	RT	Calc. Conc.	Area	RT	Calc. Conc.	Area	RT	Calc. Conc.	Area	RT	Calc. Conc.	Area
		blank	blank1.d	Blank		2021-06-22 13:18:31	1	1	4.93253	0	0.139127	7.23785	0	1.19916	7.29963	0	638.747	7.55515	0	28.4871	7.64692	0	13.8254	8.53205		2.10726
		blank	blank2.d	Blank		2021-06-22 13:41:40	1	1	4.94088	0	0.301519	7.367	0	0.437587	7.35167	0	501.191	7.58208	0	50.7815	7.72588	0	4.75954	8.49863		1.04568
		Std_0point5pmol	Std_0point5pmol_1.d	Cal	L2	2021-06-22 14:28:03	1	1	5.24853	0.562814	451.556	7.31497	0.454221	1246.28	7.31637	0.379677	1356.79	7.58208	0.665122	639.113	7.7677	0.0685111	225.749	8.60073		1.24802
		Std_100pmol	Std_100pmol_1.d	Cal	L9	2021-06-22 14:51:14	1	1	5.2587	99.4774	75703.3	7.32518	82.5587	176018	7.3182	82.419	128704	7.58208	95.9191	73272.2	7.75282	98.615	49801.3	8.5924		1.34139
		Std_1pmol	Std_1pmol_1.d	Cal	L3	2021-06-22 15:14:26	1	1	5.2587	1.0632	847.709	7.32518	1.1329	2936.54	7.32657	1.0921	2650.5	7.5821	1.32278	1167.14	7.76118	1.3376	868.034	8.59238		0.534361
		Std_2pmol	Std_2pmol_1.d	Cal	L4	2021-06-22 15:37:38	1	1	5.26705	2.06393	1639.51	7.32333	2.01395	5124.73	7.3331	2.02419	4338.16	7.58862	1.97707	1692.1	7.7677	1.7388	1071.06	8.54877		0.953363
		Std_5pmol	Std_5pmol_1.d	Cal	L5	2021-06-22 16:00:50	1	1	5.25037	5.10078	4038.47	7.32518	5.22601	13043.8	7.31822	5.43398	10464	7.5821	4.66817	3847.4	7.74445	4.90116	2671.01	8.56735		0.402424
		Std_10pmol	Std_10pmol_1.d	Cal	L6	2021-06-22 16:24:02	1	1	5.22352	9.85715	7784.12	7.32335	10.131	24959.7	7.32473	10.3029	19080.5	7.58862	9.76878	7915.53	7.74262	9.65959	5077.3	8.54877		1.50673
		Std_20pmol	Std_20pmol_1.d	Cal	L7	2021-06-22 16:47:15	1	1	5.22533	19.3818	15242.1	7.31682	19.8936	48039.9	7.31822	20.0242	35824.4	7.57373	18.8266	15085.1	7.73608	19.0063	9799.69	8.55898		1.00439
		Std_50pmol	Std_50pmol_1.d	Cal	L8	2021-06-22 17:10:26	1	1	5.22533	49.7934	38673.3	7.31682	47.4829	108685	7.30983	47.418	79710.8	7.57372	48.5325	38106.9	7.72588	49.8734	25356.6	8.57568		1.31543
		Std_200pmol	Std_200pmol_1.d	Cal	L10	2021-06-22 17:33:38	1	1	5.22533	198.075	144597	7.31682	180.166	305829	7.3182	181.401	224260	7.57372	196.279	141421	7.71752	198	99185.3	8.57568		0.408311
		Std_0point2pmol	Std_0point2pmol_1b.d	Cal	L1	2021-06-22 17:56:49	1	1	5.2235	0.213767	175.125	7.31682	0.663987	1769.14	7.32658	0.631879	1815.15	7.57373	1.12818	1010.94	7.74262	1.25639	826.939	8.46338		0.518907
		blank	blank3.d	Blank		2021-06-22 18:19:59	1	1	5.2587	0.00924358	13.1156	7.28987	0.0424092	218.652	7.32657	0	658.164	7.55515	0.0580516	151.375	7.73423	0.0609884	221.941	8.43647		2.60986
		Std_0point2pmol	Std_0point2pmol_2.d	Cal	L1	2021-06-22 18:43:10	1	1	5.2587	0.225401	184.34	7.34192	0.232448	693.06	7.32657	0.226858	1078.85	7.59882	0.311124	354.739	7.75282	0	176.432	8.51535		2.63963
		Std_0point5pmol	Std_0point5pmol_2.d	Cal	L2	2021-06-22 19:06:21	1	1	5.2587	0.55547	445.74	7.33353	0.578523	1556.16	7.32657	0.695827	1931.3	7.58208	0.733426	693.97	7.74262	0.181744	283.06	8.53205		1.16333
		Std_1pmol	Std_1pmol_2.d	Cal	L3	2021-06-22 19:29:33	1	1	5.2587	1.0908	869.553	7.33355	1.23099	3180.5	7.32657	1.27877	2988.93	7.58208	1.06301	958.614	7.73425	0.605635	497.599	8.69628		0.637075
		Std_2pmol	Std_2pmol_2.d	Cal	L4	2021-06-22 19:52:44	1	1	5.2587	2.1786	1730.19	7.33353	2.56465	6488.94	7.32657	2.7373	5625.52	7.58208	2.05177	1752	7.73425	1.76556	1084.6	8.36772		4.64668
		Std_5pmol	Std_5pmol_2.d	Cal	L5	2021-06-22 20:15:55	1	1	5.25687	5.16949	4092.67	7.32517	6.05913	15082.8	7.32657	6.21527	11857	7.57188	5.42981	4456.28	7.74262	4.76764	2603.47	8.66103		1.41647
		Std_10pmol	Std_10pmol_2.d	Cal	L6	2021-06-22 20:39:07	1	1	5.2235	10.0891	7966.43	7.32333	11.8102	28989.8	7.32473	12.0493	22133.7	7.58025	10.6207	8592.82	7.74262	9.48081	4986.92	8.45502		0.267805
		Std_20pmol	Std_20pmol_2.d	Cal	L7	2021-06-22 21:02:20	1	1	5.2235	20.1927	15874.4	7.32518	23.1395	55526	7.32657	23.2561	41255.2	7.58208	20.6936	16554.2	7.74262	19.9696	10286.1	8.45502		1.48841
		Std_50pmol	Std_50pmol_2.d	Cal	L8	2021-06-22 21:25:32	1	1	5.23368	49.5925	38520.5	7.31682	52.2439	118466	7.3182	52.4331	87218.4	7.57372	50.1427	39333.3	7.72588	48.3138	24572	8.48845		0.552017
		Std_100pmol	Std_100pmol_2.d	Cal	L9	2021-06-22 21:48:43	1	1	5.22352	100.782	76654.7	7.31498	100.697	206547	7.30802	97.97	147923	7.56353	101.098	76999.4	7.71752	104.568	52776.8	8.59057		1.19046
		Std_200pmol	Std_200pmol_2.d	Cal	L10	2021-06-22 22:11:54	1	1	5.23368	201.891	147140	7.31682	199.366	321396	7.30985	200.931	235610	7.557	205.744	147404	7.70917	199.52	99936	8.42997		1.29167
		OTP87	otp87.d	Sample		2021-06-22 22:58:27	1	2	5.25687	0.013833	16.7513	7.32517	0.113721	396.709	7.33493	0.340502	1285.55	7.57188	11.0678	8948.01	7.72405	63.2223	32066	7.85947		326.772
		Col-0	Col-0.d	Sample		2021-06-22 23:22:00	1	2	5.24202	0.00556566	10.202	7.31682	0.368187	1031.72	7.32657	0.283485	1181.85	7.57372	10.0105	8107.74	7.72588	47.6475	24236.8	7.87805		228.542
		RPF2-atp1-280	RPF2-280.d	Sample		2021-06-22 23:45:34	1	2	5.2587	0.00711861	11.4323	7.33355	0.532127	1440.52	7.33493	0.25322	1126.8	7.58208	15.4835	12447.1	7.72588	55.6103	28241.4	7.86968		191.716
		atp1_16	RPF2-atp1-16.d	Sample		2021-06-23 00:09:07	1	2	5.24018	0.00457443	9.41676	7.35027	0	106.848	7.3684	0.178	989.954	7.58862	5.5216	4529.63	7.73425	42.4683	21629.9	7.89477		208.004
		blank	blank5.d	Blank		2021-06-23 00:32:27	1	1	5.26705	0.00540574	10.0753	7.29823	0	28.0765	7.35167	0.0553432	766.724	7.61555	0.0376527	134.981	7.7426	0.370019	378.351	8.50515		1.05419
		RPF2-atp1_9	RPF2-atp1-9.d	Sample		2021-06-23 00:55:51	1	2	5.2402	0.00545338	10.1131	7.33172	0.00231243	118.515	7.3331	0.188106	1008.34	7.58025	6.26753	5125.4	7.72405	53.3764	27118.4	7.86968		254.832
		RPF2_nad6	RPF2-nad6.d	Sample		2021-06-23 01:19:24	1	2	5.21517	0.00824748	12.3265	7.3419	0.122026	417.443	7.32657	0.461786	1506.06	7.58208	20.7094	16566.6	7.73425	57.6676	29275.5	7.87803		298.281
		Native RPF2	Native-RPF2.d	Sample		2021-06-23 01:43:00	1	2	5.21517	0.0129295	16.0356	7.3419	0.0155457	151.565	7.33493	0.119609	883.698	7.59045	7.05884	5756.91	7.73423	45.9358	23375.4	7.8864		207.723
		blank	blank6.d	Blank		2021-06-23 02:06:20	1	1	5.2235	0	4.75673	7.35028	0	17.1695	7.3433	0.0233738	708.525	7.58208	0.0105968	113.235	7.75098	0.259667	322.499	8.53205		1.81893
		Std_0point2pmol	Std_0point2pmol_3.d	Cal	L1	2021-06-23 02:29:32	1	1	5.23368	0.203388	166.904	7.32517	0.245826	726.444	7.32657	0.366005	1331.93	7.59882	0.240911	298.322	7.74262	0.0589533	220.911	8.60073		3.31633
		Std_0point5pmol	Std_0point5pmol_3.d	Cal	L2	2021-06-23 02:52:45	1	1	5.2235	0.555059	445.415	7.32518	0.623397	1668	7.31822	0.867761	2243.47	7.57373	0.735814	695.889	7.74262	0.207009	295.847	8.43832		4.66707
		Std_1pmol	Std_1pmol_3.d	Cal	L3	2021-06-23 03:15:55	1	1	5.23185	1.08263	863.084	7.32517	1.36207	3506.39	7.32657	1.39422	3198.14	7.59045	1.03021	932.286	7.7677	0.584385	486.844	8.5404		0.482574
		Std_2pmol	Std_2pmol_3.d	Cal	L4	2021-06-23 03:39:06	1	1	5.26705	2.10034	1668.3	7.32518	2.72481	6885.18	7.32658	2.80733	5751.76	7.58027	2.23485	1898.82	7.74262	1.62108	1011.49	8.65085		0.248075
		Std_5pmol	Std_5pmol_3.d	Cal	L5	2021-06-23 04:02:19	1	1	5.25872	5.13494	4065.42	7.32335	6.85625	17027.9	7.32473	7.18781	13585.4	7.58027	5.34129	4385.54	7.73425	4.61368	2525.59	8.53207		1.45365
		Std_10pmol	Std_10pmol_3.d	Cal	L6	2021-06-23 04:25:29	1	1	5.2587	9.98924	7887.94	7.31682	13.3194	32590.8	7.3182	13.1648	24073.4	7.57372	10.6004	8576.68	7.72588	9.3663	4929.02	8.50698		2.02157
		Std_20pmol	Std_20pmol_3.d	Cal	L7	2021-06-23 04:48:42	1	1	5.25687	19.6895	15482	7.32518	25.2816	60415.1	7.31637	25.0019	44160.6	7.56352	20.9042	16719.8	7.72405	19.933	10267.6	8.50515		0.781107
		Std_50pmol	Std_50pmol_3.d	Cal	L8	2021-06-23 05:11:54	1	1	5.25687	49.4174	38387.2	7.32333	57.7907	129607	7.31637	57.1791	94172.9	7.57188	49.4421	38800	7.72405	48.6778	24755.1	8.57385		0.857281
		Std_100pmol	Std_100pmol_3.d	Cal	L9	2021-06-23 05:35:05	1	1	5.23368	100.91	76747.7	7.30845	104.248	212180	7.30985	107.508	158936	7.56537	104.049	79112.6	7.70915	99.9951	50491.2	8.53207		1.41213
		Std_200pmol	Std_200pmol_3.d	Cal	L10	2021-06-23 05:58:16	1	1	5.23368	199.811	145755	7.32518	237.374	342549	7.3182	231.907	248540	7.57188	197.848	142418	7.71752	201.892	101107	8.51535		1.02204
		blank	blank8.d	Blank		2021-06-23 06:44:36	1	1	5.24203	0.00098738	6.5751	7.27315	0.11209	392.639	7.34332	0.178521	990.901	7.57373	0.117615	199.244	7.72588	0.0886989	235.967	8.54042		0.712328
		blank	blank9.d	Blank		2021-06-23 07:07:46	1	1	5.24853	0	5.58682	7.31497	0.00731277	131.004	7.31637	0	397.535	7.55515	0	54.925	7.72403	0	160.166	8.62578		2.04398

## Sheet: S5-2. Root Adenylates
Sample									AMP Results			ADP Results			ATP Results
		Name	Data File	Type	Level	Acq. Date-Time	Dil.	Vol.	RT	Calc. Conc.	Area	RT	Calc. Conc.	Area	RT	Calc. Conc.	Area
		RPF2-atp1-9 R1	atp1-9_R1.d	Sample		2021-10-22 10:21:04	1	1	7.1305	0.235902	578.745	7.42785	9.55358	7640.07	7.57163	13.8615	7265.38
		RPF2-atp1-9 R2	atp1-9_R2.d	Sample		2021-10-22 11:32:50	1	1	7.16212	0.231228	567.282	7.41763	7.02122	5622.86	7.57815	10.5452	5527.05
		RPF2-atp1-9 R3	atp1-9_R3.d	Sample		2021-10-22 12:44:36	1	1	7.18068	0.24643	604.563	7.45293	8.13177	6508.2	7.62367	15.9914	8381.84
		RPF2-atp1-9 R4	atp1-9_R4.d	Sample		2021-10-22 14:44:11	1	1	7.17232	0.284262	697.333	7.44457	4.71356	3779.65	7.6051	9.51342	4986.25
		RPF2-atp1-9 R5	atp1-9_R5.d	Sample		2021-10-22 15:55:58	1	1	7.13702	0.294191	721.678	7.41763	4.82689	3870.28	7.58835	9.1181	4779.04
		RPF2-atp1-16 R1	atp1-16_R1.d	Sample		2021-10-22 10:44:58	1	1	7.13702	0.305153	748.556	7.41763	9.98037	7979.48	7.57162	14.4325	7564.71
		RPF2-atp1-16 R2	atp1-16_R2.d	Sample		2021-10-22 11:56:44	1	1	7.13702	0.416603	1021.76	7.41763	8.59759	6879.23	7.59672	15.8787	8322.79
		RPF2-atp1-16 R3	atp1-16_R3.d	Sample		2021-10-22 13:08:31	1	1	7.17232	0.324312	795.529	7.44457	9.38337	7504.67	7.6051	15.6076	8180.68
		RPF2-atp1-16 R4	atp1-16_R4.d	Sample		2021-10-22 15:08:07	1	1	7.15375	0.29703	728.639	7.44457	3.90961	3136.39	7.59673	8.23576	4316.56
		RPF2-atp1-16 R5	atp1-16_R5.d	Sample		2021-10-22 16:19:53	1	1	7.14538	0.413578	1014.35	7.43437	6.69798	5364.96	7.61345	13.3991	7022.99
		Native RPF2 R1	R2F5_R2.d	Sample		2021-10-22 11:08:54	1	1	7.14538	0.316218	775.684	7.40927	7.04066	5638.37	7.56143	14.8781	7798.26
		Native RPF2 R2	R2F5_R3.d	Sample		2021-10-22 12:20:40	1	1	7.14538	0.203346	498.9	7.44273	7.14002	5717.62	7.61345	11.2706	5907.31
		Native RPF2 R3	R2F5_R1_2ndinj.d	Sample		2021-10-22 13:32:26	1	1	7.16395	0.261385	641.236	7.44457	7.5828	6070.69	7.62183	13.154	6894.54
		Native RPF2 R4	R2F5_R4.d	Sample		2021-10-22 14:20:17	1	1	7.15375	0.275248	675.231	7.44273	4.8342	3876.12	7.60508	9.33209	4891.2
		Native RPF2 R5	R2F5_R5.d	Sample		2021-10-22 15:32:03	1	1	7.13703	0.473976	1162.37	7.4362	5.6687	4543.13	7.59673	11.5019	6028.52

## Sheet: S5-3. Mitochondrial Nucleotides
Sample									AMP Results			ADP Results			ATP Results
		Name	Data File	Type	Level	Acq. Date-Time	Dil.	Vol.	RT	Calc. Conc.	Area	RT	Calc. Conc.	Area	RT	Calc. Conc.	Area
		Native RPF2_T0	R2F5_T0_rep1.d	Sample		2021-10-21 16:47:19	1	1	7.16395	0.533145	1307.34	7.45293	45.4358	35608.2	7.61347	18.06	9466.19
		atp1-9_T0	atp1-9_T0_rep1.d	Sample		2021-10-21 17:11:16	1	1	7.18905	0.661164	1620.92	7.45293	44.4928	34887.9	7.62367	17.4899	9167.35
		atp1-16_T0	atp1-16_T0_rep1.d	Sample		2021-10-21 17:35:11	1	1	7.15375	0.56847	1393.88	7.44457	44.8993	35198.5	7.61347	25.4286	13329
		Native RPF2_T5	R2F5_T5_rep1.d	Sample		2021-10-21 17:59:08	1	1	7.18905	1.53089	3747.81	7.45293	42.6767	33498.4	7.62367	40.2241	21086.3
		RPF2-atp1-9_T5	atp1-9_T5_rep1.d	Sample		2021-10-21 18:23:04	1	1	7.18068	1.30867	3204.97	7.45293	40.805	32063.3	7.62367	29.3411	15380.2
		RPF2-atp1-16_T5	atp1-16_T5_rep1.d	Sample		2021-10-21 18:46:59	1	1	7.18068	1.36563	3344.14	7.45293	39.3409	30938.5	7.61345	35.3988	18556.3
		Native RPF2_T0	R2F5_T0_rep2.d	Sample		2021-10-21 20:46:34	1	1	7.16212	1.95267	4777.07	7.43437	120.296	90259.3	7.60508	17.5211	9183.71
		RPF2-atp1-9_T0	atp1-9_T0_rep2.d	Sample		2021-10-21 21:10:29	1	1	7.16212	2.23035	5453.92	7.43437	118.998	89354.6	7.60508	18.0809	9477.19
		RPF2-atp1-16_T0	atp1-16_T0_rep2.d	Sample		2021-10-21 21:34:24	1	1	7.17233	2.8747	7022.1	7.44458	120.635	90495.5	7.61347	26.1424	13703.3
		Native RPF2_T5	R2F5_T5_rep2.d	Sample		2021-10-21 21:58:20	1	1	7.18905	4.23613	10324.5	7.44457	102.717	77875	7.6153	40.8069	21391.9
		RPF2-atp1-9_T5	atp1-9_T5_rep2.d	Sample		2021-10-21 22:22:15	1	1	7.15375	4.49251	10944.8	7.426	113.636	85600	7.59673	32.7832	17184.9
		RPF2-atp1-16_T5	atp1-16_T5_rep2.d	Sample		2021-10-21 22:46:10	1	1	7.15375	4.22053	10286.8	7.43437	94.7166	72147.6	7.61345	34.5816	18127.8
		Native RPF2_T0	R2F5_T0_rep3.d	Sample		2021-10-22 00:45:46	1	1	7.18905	1.27997	3134.82	7.44457	127.605	95327.4	7.61345	17.4046	9122.66
		RPF2-atp1-9_T0	atp1-9_T0_rep3.d	Sample		2021-10-22 01:09:42	1	1	7.15375	1.39886	3425.34	7.43437	125.623	93958	7.62182	19.6636	10306.8
		RPF2-atp1-16_T0	atp1-16_T0_rep3.d	Sample		2021-10-22 01:33:37	1	1	7.16212	1.26957	3109.41	7.44273	112.683	84930.1	7.62182	26.1071	13684.8
		Native RPF2_T5	R2F5_T5_rep3.d	Sample		2021-10-22 01:57:32	1	1	7.16212	1.8587	4547.89	7.426	94.7753	72189.8	7.60508	37.5681	19693.7
		RPF2-atp1-9_T5	atp1-9_T5_rep3.d	Sample		2021-10-22 02:21:27	1	1	7.1454	2.46622	6028.34	7.41947	97.7735	74342.7	7.59673	31.0021	16251.1
		RPF2-atp1-16_T5	atp1-16_T5_rep3.d	Sample		2021-10-22 02:45:23	1	1	7.15375	2.15876	5279.47	7.4362	83.4857	64011	7.6051	36.2012	18977

## Sheet: S5-4. Amino Acids
Sample									Phenylalanine Results			13C-Leucine Results			Leucine Results			Tryptophan Results			Isoleucine Results			Methionine Results			Tyrosine Results			Valine Results			Proline Results			GABA Results			Alanine Results			Threonine Results			Glycine Results			Serine Results
		Name	Data File	Type	Level	Acq. Date-Time	Dil.	Vol.	RT	Calc. Conc.	Area	RT	Calc. Conc.	Area	RT	Calc. Conc.	Area	RT	Calc. Conc.	Area	RT	Calc. Conc.	Area	RT	Calc. Conc.	Area	RT	Calc. Conc.	Area	RT	Calc. Conc.	Area	RT	Calc. Conc.	Area	RT	Calc. Conc.	Area	RT	Calc. Conc.	Area	RT	Calc. Conc.	Area	RT	Calc. Conc.	Area	RT	Calc. Conc.
		Extract_blank	Extract_blank_1_1ul.d	Blank		2021-09-24 13:10:29	1	1	4.5362	0.00910548	22.9517	4.16845	0	0	4.71202	0.055516	87.2403	4.69087	0.00231945	1.71036	4.92723	0.0490358	104.163	4.81452	0.00053629	0.178949	5.53567	0.0700125	11.1981	5.60132	0.022529	34.4381	5.71513	0.00160696	8.35025	5.69908	0.0484772	51.974	6.9144	0.0704722	20.9881	7.01495	0.00299161	0.478266	7.44868	0.101839	2.56886	7.6198	0.00830319
		Native RPF2_2	R2F5_2_1ul.d	Sample		2021-09-24 13:36:20	1	1	3.88032	5.53443	13975.1	4.14987	9.11705	24629.3	4.3757	6.13223	9592.01	4.2148	2.44956	1806.61	4.3757	4.51226	9592.01	4.6748	0.357643	119.595	5.02607	2.10594	336.914	5.06657	4.96196	7580	5.19715	4.39516	22722.6	5.42148	0.262568	281.429	6.35342	20.2979	6042.3	6.48633	22.1349	3547.43	6.84567	4.58476	117.965	7.10317	41.3304
		RPF2-atp1-9_1	atp1-9_1_1ul.d	Sample		2021-09-24 14:02:11	1	1	3.88032	5.01326	12657	4.14148	9.28991	25092.8	4.37387	6.42591	10049.1	4.2148	2.39566	1766.85	4.37387	4.21528	8960.27	4.6832	0.279355	93.4632	5.04285	1.65618	264.946	5.06657	5.14367	7857.4	5.19715	4.48681	23193.9	5.23983	4.36603	4654.83	6.35342	64.3674	19141.4	6.48633	13.8105	2211.28	6.87083	65.9787	1637.14	7.10133	153.052
		RPF2-atp1-16_1	atp1-16_1_1ul.d	Sample		2021-09-24 14:28:00	1	1	3.88032	4.71715	11908.2	4.14987	9.52244	25716.1	4.39248	5.08071	7953.6	4.23342	2.02371	1492.49	4.39248	3.13992	6673.25	4.72697	0.246968	82.4197	5.04468	1.45575	232.876	5.08335	4.33235	6618.73	5.20555	4.53863	23460.4	5.25843	3.39181	3620.75	6.372	21.0317	6260.64	6.50492	12.0839	1934.45	6.87922	15.9615	401.043	7.11078	91.2754
		Native RPF2_3	R2F5_3_1ul.d	Sample		2021-09-24 14:53:51	1	1	3.87195	5.02885	12696.4	4.15825	9.98151	26945.9	4.38408	4.91168	7689.98	4.2148	2.17768	1606.06	4.38408	3.27657	6963.81	4.69158	0.319146	106.745	5.05123	1.14648	183.396	5.07495	4.09111	6250.38	5.20555	4.35629	22522.6	5.25005	3.31229	3536.23	6.36178	17.2832	5145.25	6.48633	22.5499	3614.11	6.87083	9.74544	245.239	7.10135	59.8088
		RPF2-atp1-9_2	atp1-9_2_1ul.d	Sample		2021-09-24 15:19:42	1	1	3.88032	6.3674	16082.7	4.14148	9.92963	26807	4.37387	8.96559	13993.6	4.2148	2.91601	2150.7	4.37387	6.57568	13983.1	4.66642	0.286971	96.0053	5.03447	2.26802	362.85	5.06473	6.56794	10031.2	5.18693	5.66289	29233.5	5.23982	7.91502	8399.64	6.34503	63.6007	18913.7	6.47795	18.124	2903.33	6.86062	118.466	2900.68	7.09295	212.459
		RPF2-atp1-16_2	atp1-16_2_1ul.d	Sample		2021-09-24 15:45:32	1	1	3.87438	6.28163	15865.6	4.15162	10.5135	28370	4.39492	9.26943	14464.5	4.22567	3.03314	2237.1	4.39492	6.79973	14460	4.70425	0.428369	142.972	5.05552	2.59624	415.378	5.08578	7.1581	10931.7	5.21638	7.51514	38711.6	5.26088	8.31355	8817.97	6.37372	74.4258	22127.4	6.49962	20.1845	3234.16	6.8898	81.2172	2007.53	7.11338	164.38
		Native RPF2_4	R2F5_4_1ul.d	Sample		2021-09-24 16:11:23	1	1	3.88278	4.53979	11459.9	4.16	10.01	27022.1	4.39492	5.2357	8195.26	4.22567	2.09003	1541.41	4.39492	3.86093	8206.55	4.68563	0.196917	65.9485	5.05552	1.35609	216.931	5.08578	4.14508	6332.8	5.21637	3.90182	20183.6	5.26088	2.35552	2517.89	6.37188	17.6846	5264.69	6.48938	11.9619	1914.9	6.90837	2.72827	71.3449	7.11338	63.9189
		RPF2-atp1-9_3	atp1-9_3_1ul.d	Sample		2021-09-24 16:37:14	1	1	3.88277	5.4179	13680.3	4.14322	9.38702	25353.1	4.3763	6.00482	9393.63	4.20888	2.28387	1684.39	4.3763	4.34446	9235.04	4.68563	0.236782	79.0198	5.02852	1.42664	228.219	5.06717	4.60182	7030.17	5.19775	3.75679	19436.7	5.24227	4.00554	4272.49	6.3551	22.2337	6618.28	6.48098	13.6928	2192.4	6.87122	45.1494	1126.18	7.10277	165.815
		RPF2-atp1-16_3	atp1-16_3_1ul.d	Sample		2021-09-24 17:03:06	1	1	3.88462	5.08053	12827.1	4.14323	9.68544	26152.9	4.37815	5.78215	9046.84	4.21072	2.3763	1752.57	4.37815	4.25622	9047.35	4.68747	0.182752	61.221	5.03875	1.32625	212.158	5.07085	4.83769	7390.28	5.20143	5.20935	26906.4	5.2441	3.86742	4125.91	6.35695	28.6906	8539.01	6.48283	12.9781	2077.81	6.8749	31.3328	784.25	7.10462	106.525
		Extract_blank	Extract_blank_2_1ul.d	Blank		2021-09-24 17:28:55	1	1	4.4343	0.00078511	1.97898	4.15162	0	0	4.1611	0.0140546	22.0867	4.68308	0.00400934	2.95648	4.97162	0.0044498	9.45228	5.35823	0.000523106	0.17455	5.58207	0.0131604	2.10492	5.49907	0.00422754	6.46228	5.59642	0.00292033	15.1749	5.79515	0.0249353	26.7347	6.88083	0.13227	39.3927	7.14583	0.0125872	2.01232	7.44047	0.112724	2.84341	7.80993	0.0106052
		Native RPF2_5	R2F5_5_1ul.d	Sample		2021-09-24 17:54:46	1	1	3.88277	4.85867	12266.1	4.14322	9.65903	26082.1	4.3763	7.05688	11030.6	4.21727	2.36766	1746.2	4.3763	5.18791	11029.5	4.68563	0.237277	79.1849	5.0369	2.06151	329.804	5.06062	5.7396	8767.04	5.18937	3.82166	19770.8	5.23387	2.5517	2726.91	6.34672	21.2817	6335.03	6.47258	21.8714	3505.11	6.88142	4.07771	105.236	7.08602	28.5864
		RPF2-atp1-9_4	atp1-9_4_1ul.d	Sample		2021-09-24 18:20:38	1	1	3.87623	6.12583	15471.4	4.14507	10.3189	27849.1	4.37815	7.49496	11711.4	4.2005	2.76223	2037.25	4.37815	4.82063	10248	4.66887	0.31004	103.472	5.03875	1.93763	309.981	5.06062	6.01325	9184.71	5.19122	4.91567	25398.2	5.2441	5.81551	6188.5	6.34855	43.6659	12991.5	6.47443	16.556	2651.68	6.85632	58.8982	1464.06	7.1046	167.689
		RPF2-atp1-16_5	atp1-16_5_1ul.d	Sample		2021-09-24 18:46:28	1	1	3.8744	5.38039	13585.5	4.15162	10.3105	27826.8	4.39492	8.4804	13241.3	4.23588	2.61219	1926.58	4.39492	6.23662	13261.3	4.72103	0.242889	81.2917	5.05552	2.02337	323.7	5.08578	6.85901	10475.4	5.20798	7.23493	37280.4	5.26088	4.25449	4536.57	6.37372	43.8768	13054.2	6.49962	16.7325	2680.02	6.89163	43.2387	1079.03	7.11338	103.106
		Native RPF2_6	R2F5_6_1ul.d	Sample		2021-09-24 19:12:20	1	1	3.87438	4.84029	12219.6	4.16	9.67621	26128.2	4.39492	4.54876	7123.74	4.22567	2.2531	1661.69	4.39492	3.34622	7111.93	4.71263	0.197402	66.1103	5.05552	1.00635	160.978	5.08578	3.58801	5482.11	5.21637	2.91044	15072.7	5.26088	2.96094	3162.57	6.37188	10.5104	3129.48	6.49778	15.3993	2466.11	6.88143	4.10763	105.987	7.11338	53.3553
		RPF2-atp1-9_5	atp1-9_5_1ul.d	Sample		2021-09-24 19:38:11	1	1	3.87438	5.16832	13049.1	4.14322	9.95091	26864	4.36792	5.8673	9179.46	4.2005	2.42145	1785.88	4.36792	4.26393	9063.74	4.66885	0.26082	87.0429	5.02852	1.18456	189.489	5.06062	4.78423	7308.66	5.1912	4.16827	21555.2	5.23388	5.06849	5398.82	6.34672	53.4504	15899	6.4726	13.7275	2197.97	6.86468	48.2144	1201.7	7.0944	137.291
		RPF2-atp1-16_6	atp1-16_6_1ul.d	Sample		2021-09-24 20:04:03	1	1	3.88278	6.79277	17159.4	4.15162	10.6432	28716.9	4.39492	9.18694	14336.7	4.23405	3.01111	2220.85	4.39492	6.67723	14199.2	4.70242	0.346741	115.723	5.05552	2.1748	347.933	5.08578	6.85491	10469.1	5.21637	7.33557	37794.5	5.26088	5.9811	6363.34	6.37188	54.6769	16263.4	6.49778	19.7714	3167.81	6.88143	60.1175	1493.91	7.11993	133.764
		RPF2-atp1-9_6	atp1-9_6_1ul.d	Sample		2021-09-24 20:29:53	1	1	3.8744	8.16822	20643.1	4.15345	10.4879	28301.4	4.39492	10.0974	15746.5	4.2275	3.59362	2650.59	4.39492	7.32612	15580.8	4.69587	0.339448	113.288	5.05552	2.25712	361.106	5.08762	6.80452	10392.2	5.21822	6.04138	31173.6	5.2525	7.78133	8259.2	6.37372	57.4628	17090.9	6.49962	23.3133	3736.77	6.88327	72.4084	1793.78	7.11338	195.202
		Extract_blank	Extract_blank_3_1ul.d	Blank		2021-09-24 20:55:43	1	1	4.33182	0.00157726	3.97571	4.14323	0	0	4.62692	0.00936705	14.7203	4.73525	0.00380765	2.80776	4.98183	0.0304786	64.743	5.13467	0.0010549	0.351997	5.54667	0.0272983	4.3662	5.68953	0.00464	7.09276	5.69898	0.0028831	14.9814	5.77657	0.0137677	14.7614	6.74353	0.0653312	19.457	7.01603	0.0159689	2.55295	7.49253	0.113433	2.86132	7.76625	0.0132012
[truncated: 22 more columns]

## Sheet: S5-5. Glutamine
Sample									13C-Leucine Results			Glutamine Results
		Name	Data File	Type	Level	Acq. Date-Time	Dil.	Vol.	RT	Calc. Conc.	Area	RT	Calc. Conc.	Area
		RPF2-atp1-9_1	atp1-9_1_1ul_1in20.d	Sample		2021-09-27 20:08:16	1	1	4.13485	0.543856	1479.33	7.0406	19.8942	4102.89
		RPF2-atp1-9_2	atp1-9_2_1ul_1in20.d	Sample		2021-09-27 21:25:47	1	1	4.14323	0.503915	1370.73	7.03222	19.4748	4015.83
		RPF2-atp1-9_3	atp1-9_3_1ul_1in20.d	Sample		2021-09-27 22:43:19	1	1	4.13483	0.4653	1265.73	7.0406	17.6986	3647.38
		RPF2-atp1-9_4	atp1-9_4_1ul_1in20.d	Sample		2021-09-28 00:26:45	1	1	4.15162	0.480901	1308.15	7.03877	18.0031	3710.52
		RPF2-atp1-9_5	atp1-9_5_1ul_1in20.d	Sample		2021-09-28 01:44:17	1	1	4.14322	0.49213	1338.69	7.03877	20.5002	4228.74
		RPF2-atp1-9_6	atp1-9_6_1ul_1in20.d	Sample		2021-09-28 02:36:00	1	1	4.14322	0.422254	1148.67	7.04712	28.9263	5983.76
		RPF2-atp1-16_1	atp1-16_1_1ul_1in20.d	Sample		2021-09-27 20:34:06	1	1	4.16	0.531087	1444.61	7.05733	14.0007	2881.71
		RPF2-atp1-16_2	atp1-16_2_1ul_1in20.d	Sample		2021-09-27 21:51:38	1	1	4.14322	0.464411	1263.31	7.05733	28.6541	5926.93
		RPF2-atp1-16_3	atp1-16_3_1ul_1in20.d	Sample		2021-09-27 23:09:10	1	1	4.15162	0.452294	1230.36	7.04895	14.97	3082.23
		RPF2-atp1-16_5	atp1-16_5_1ul_1in20.d	Sample		2021-09-28 00:52:35	1	1	4.14323	0.451947	1229.42	7.03222	18.5469	3823.31
		RPF2-atp1-16_6	atp1-16_6_1ul_1in20.d	Sample		2021-09-28 02:10:09	1	1	4.14322	0.450248	1224.8	7.04712	29.2191	6044.94
		Extract_blank	Extract_blank_1_1ul_1in20.d	Sample		2021-09-27 19:16:34	1	1	4.17862	0	0	7.48695	0.0085982	1.7614
		Extract_blank	Extract_blank_2_1ul_1in20.d	Sample		2021-09-27 23:35:00	1	1	4.16183	0	0	7.26362	0.0101567	2.08067
		Extract_blank	Extract_blank_3_1ul_1in20.d	Sample		2021-09-28 03:01:50	1	1	4.15162	0	0	7.4702	0.00284091	0.581976
		Native RPF2_2	R2F5_2_1ul_1in20.d	Sample		2021-09-27 19:42:25	1	1	4.13483	0.461266	1254.76	7.04713	25.0721	5179.78
		Native RPF2_3	R2F5_3_1ul_1in20.d	Sample		2021-09-27 20:59:56	1	1	4.14322	0.501437	1363.99	7.03875	11.6347	2392.82
		Native RPF2_4	R2F5_4_1ul_1in20.d	Sample		2021-09-27 22:17:29	1	1	4.16	0.49225	1339.01	7.0555	9.98788	2052.99
		Native RPF2_5	R2F5_5_1ul_1in20.d	Sample		2021-09-28 00:00:51	1	1	4.13483	0.457562	1244.69	7.03222	10.4563	2149.63
		Native RPF2_6	R2F5_6_1ul_1in20.d	Sample		2021-09-28 01:18:26	1	1	4.14323	0.466163	1268.08	7.0406	10.6389	2187.3

## Sheet: S5-6. Organic Acids
Sample									Malate3NPH Results			Succinate3NPH Results			AdipicAcid3NPH Results			Fumarate3NPH Results			Citrate3NPH Results			Pyruvate3NPH Results			alpha-Ketoglutarate3NPH Results
		Name	Data File	Type	Level	Acq. Date-Time	Dil.	Vol.	RT	Calc. Conc.	Area	RT	Calc. Conc.	Area	RT	Calc. Conc.	Area	RT	Calc. Conc.	Area	RT	Calc. Conc.	Area	RT	Calc. Conc.	Area	RT	Calc. Conc.	Area
		derivatised_blank	derivatised_blank_1_15ul.d	Blank		2021-09-22 14:56:55	1	15	7.42522	0.0142145	12.1136	7.67807	0.567108	507.434	8.36063	0	0	8.54848	0	0.263924	9.49663	0.00508943	3.55316	10.098	0.881555	217.91	10.8746	0.00318765	2.14805
		Native RPF2_2	R2F5_2_15ul.d	Sample		2021-09-22 15:19:02	1	15	7.40668	8.73151	4118.41	7.68458	7.68799	4239.28	8.36248	5.50988	1028.47	8.57362	25.399	2720.46	9.47805	5.31168	537.661	10.1063	0.972391	230.942	10.8309	1.79425	239.201
		RPF2-atp1-9_1	atp1-9_1_15ul.d	Sample		2021-09-22 15:41:09	1	15	7.40668	11.7445	5480.31	7.67623	7.74123	4266.6	8.369	6.23767	1161.9	8.5634	16.6021	1864.81	9.48642	13.6909	1336.95	10.0961	1.15944	257.715	10.8374	2.41379	320.271
		RPF2-atp1-16_1	atp1-16_1_15ul.d	Sample		2021-09-22 16:03:17	1	15	7.40667	6.94487	3296.92	7.67623	5.70759	3216.97	8.37737	6.16421	1148.46	8.5634	3.85996	463.142	9.47805	7.35975	738.009	10.0961	0.841333	212.134	10.856	1.75024	233.425
		Native RPF2_3	R2F5_3_15ul.d	Sample		2021-09-22 16:25:24	1	15	7.40668	5.61553	2678.97	7.68458	7.48634	4135.73	8.37922	6.43883	1198.68	8.57178	22.3642	2435.62	9.47805	2.23815	230.949	10.1045	0.836056	211.376	10.8291	2.03307	270.509
		RPF2-atp1-9_2	atp1-9_2_15ul.d	Sample		2021-09-22 16:47:31	1	15	7.39833	13.3157	6178.78	7.66788	8.87024	4843.86	8.36063	7.09388	1318.15	8.55687	13.7187	1564.43	9.47807	19.3753	1848.45	10.098	1.07224	245.244	10.8225	2.33732	310.291
		RPF2-atp1-16_2	atp1-16_2_15ul.d	Sample		2021-09-22 17:09:38	1	15	7.38997	9.60901	4518.09	7.66787	7.26398	4021.41	8.369	6.22332	1159.27	8.56523	9.52406	1109.91	9.46968	12.3375	1211.5	10.098	0.945613	227.102	10.8123	1.67409	223.423
		Native RPF2_4	R2F5_4_15ul.d	Sample		2021-09-22 17:31:45	1	15	7.40667	7.58707	3593.4	7.67623	7.33279	4056.8	8.38758	6.49897	1209.67	8.5634	29.5916	3096.06	9.46967	4.86185	493.225	10.0961	0.565257	172.384	10.8207	1.6224	216.629
		RPF2-atp1-9_3	atp1-9_3_15ul.d	Sample		2021-09-22 17:53:52	1	15	7.40667	8.54091	4031.27	7.68458	6.35891	3554.51	8.3792	6.58746	1225.83	8.5634	8.05901	946.26	9.47805	8.0843	808.115	10.0961	0.874115	216.842	10.8291	2.48014	328.926
		RPF2-atp1-16_3	atp1-16_3_15ul.d	Sample		2021-09-22 18:15:59	1	15	7.39833	7.93012	3751.22	7.66788	7.39593	4089.27	8.369	7.4316	1379.57	8.55687	8.73153	1021.7	9.4697	7.28408	730.664	10.1064	0.943371	226.781	10.8393	2.41351	320.235
		derivatised_blank	derivatised_blank_2_15ul.d	Blank		2021-09-22 18:38:06	1	15	7.40668	0.0153065	12.6435	7.67623	0.291231	359.736	8.37085	0	0	8.52988	0.0035235	1.07419	9.47805	0.0531737	8.49003	10.1064	0.826771	210.042	10.856	0.00719717	2.68319
		Native RPF2_5	R2F5_5_15ul.d	Sample		2021-09-22 19:00:13	1	15	7.40667	6.94105	3295.15	7.68458	5.94959	3342.54	8.37085	6.83369	1270.75	8.5634	46.2863	4385.49	9.46967	4.13019	420.618	10.1045	0.537536	168.383	10.8392	0.967968	130.336
		RPF2-atp1-9_4	atp1-9_4_15ul.d	Sample		2021-09-22 19:22:19	1	15	7.40668	10.8879	5096.13	7.67807	6.072	3405.99	8.369	7.09562	1318.47	8.57362	8.97054	1048.38	9.4799	12.4084	1218.11	10.0896	0.878923	217.532	10.8225	1.69542	226.226
		RPF2-atp1-16_5	atp1-16_5_15ul.d	Sample		2021-09-22 19:44:27	1	15	7.40668	5.93454	2827.78	7.68458	5.18345	2944.4	8.36063	6.48776	1207.62	8.57178	10.3789	1204.23	9.47622	10.773	1064.74	10.1129	0.920787	223.541	10.8458	1.16539	156.425
		Native RPF2_6	R2F5_6_15ul.d	Sample		2021-09-22 20:06:34	1	15	7.39832	4.93932	2362.42	7.67623	7.32331	4051.93	8.369	7.17844	1333.54	8.56523	11.5163	1328.39	9.46968	2.2387	231.004	10.098	0.87025	216.287	10.8225	1.70049	226.891
		RPF2-atp1-9_5	atp1-9_5_15ul.d	Sample		2021-09-22 20:28:41	1	15	7.39832	8.85612	4175.32	7.67623	5.1524	2928.23	8.37085	7.20766	1338.85	8.5634	7.21418	850.734	9.46968	5.45592	551.877	10.0961	0.898443	220.335	10.8123	1.65913	221.457
		RPF2-atp1-16_6	atp1-16_6_15ul.d	Sample		2021-09-22 20:50:49	1	15	7.40667	9.6445	4534.2	7.67623	6.30538	3526.82	8.36063	7.48675	1389.58	8.5634	5.30284	631.502	9.47805	9.09859	905.577	10.0961	1.06958	244.863	10.8123	1.07065	143.911
		RPF2-atp1-9_6	atp1-9_6_15ul.d	Sample		2021-09-22 21:12:55	1	15	7.39833	11.6594	5442.24	7.67807	6.6592	3709.7	8.3792	7.45198	1383.27	8.56525	10.8791	1259.01	9.4799	12.3154	1209.45	10.098	0.784862	204.018	10.8142	1.44107	192.773

## Sheet: ValueList_Helper
Sample
Blank
Cal
QC
CC
DoubleBlank
MatrixSpike
MatrixSpikeDup
MatrixBlank
TuneCheck
ResponseCheck
