# Supplementary material for: Mitochondrial atp1 mRNA knockdown by a custom-designed pentatricopeptide repeat protein alters ATP synthase
Source: Plant Physiol. 2024 Jan 11;194(4):2631–47. doi: 10.1093/plphys/kiae008 (PMC10980415; doi:10.1093/plphys/kiae008)
Supplement: kiae008_Supplementary_Data [file kiae008_supplementary_data.zip › Table S9 170823.xlsx]

## Sheet: Sheet1
Table S9: Up and down regulation of genes encoding amino acid synthesis and degradation pathway enzymes in RPF2-atp1 compared to Col-0. Genes from the lists of 377 components in Amino synthesis and degradation pathways from Hildebrandt et al 2018 and present in the RNA-seq data. Those shown in blue indicate the 36 genes that were up or down regulated (log2fold >1 or <-1, adjusted Pvalue <0.05)
Gene	baseMean	log2FoldChange	pvalue	padj	Enzyme	Pathway
AT2G13810	71.6633	8.67039	1.02713e-09	3.97741e-08	L,L-Diaminopimelate aminotransferase	Lysine synthesis
AT2G30770	97.9411	6.41583	4.78797e-14	4.84678e-12	Indoleacetaldoxime dehydratase	Trp to phytoalexin (camalexin)
AT4G13890	17.1996	5.74964	5.2642e-05	0.000583636	Serine hydroxymethyltransferase	Glycine degradation
AT3G26830	632.897	5.52035	1.56368e-06	2.79781e-05	Bifunctional dihydrocamalexate synthase/camalexin synthase	Trp to phytoalexin (camalexin)
AT1G01480	17.1677	2.29939	0.0211426	0.0758332	1-aminocyclopropane-1-carboxylate synthase
AT5G19550	4280.41	2.19852	1.20135e-20	4.38754e-18	Asp transaminase	Asp degradation
AT2G22330	661.908	1.97777	1.0927e-17	2.16517e-15	Trp monooxygenase	Trp to phytoalexin (camalexin), glucosinolates
AT5G52810	563.156	1.74439	1.23336e-05	0.000166952	Pipecolate synthase SARD4	Lysine to Pip
AT4G39950	1804.4	1.74196	2.9704e-10	1.3018e-08	Trp monooxygenase	Trp to phytoalexin (camalexin), glucosinates
AT4G23600	7041.22	1.7224	0.142966	0.302291	Cys lyase
AT4G08870	5372.23	1.58807	0.0504066	0.143252	Arginase 2
AT3G08860	75.2827	1.29233			Alanine-glyoxylate aminotransferase 2 homolog 3
AT4G31500	6156.6	1.27294	2.52789e-08	7.0775e-07	Monooxygenase	Trp to glucosinolate
AT5G17990	1580.11	1.16819	3.6188e-10	1.56027e-08	Anthranilate phosphoribosyltransferase	Trp synthesis
AT2G02390	832.012	1.1321	9.51372e-05	0.000960447	Maleylacetoacetate isomerase, glutathione S-transferase zeta 1	Tyrosine deg
AT3G54640	1647.73	1.08063	3.76223e-06	5.99446e-05	Tryptophan synthase alpha chain	Trp synthesis
AT5G54810	3642.21	1.06959	1.81815e-08	5.23415e-07	Tryptophan synthase beta chain	Trp synthesis
AT2G04400	1757.83	1.06808	6.10931e-09	1.96368e-07	Indole-3-glycerol phosphate synthase	Trp synthesis
AT5G38710	119.894	1.06393	0.0704831	0.182869	Proline dehydrogenase 2
AT3G44720	570.48	1.01824	0.000111819	0.0011014	Arogenate dehydratase	Phe synthesis
AT1G74100	1269.44	0.956811	1.01989e-06	1.92661e-05	Sulfotransferase
AT5G05730	1641.43	0.937666	1.08542e-06	2.03596e-05	Anthranilate synthase alpha
AT1G14810	1475.41	0.918895	1.13501e-05	0.000154764	Asp semialdehyde DH
AT1G23310	40291.6	0.90895	2.99086e-06	4.89094e-05	Alanine transaminase
AT2G39800	7638.39	0.871003	0.00498301	0.0247837	D-1-Pyrroline-5-carboxylate synthetase
AT3G19480	796.631	0.862884	2.18059e-06	3.735e-05	3-Phosphoglycerate DH
AT3G23940	2812.6	0.853565	3.09565e-05	0.000366792	dihydroxyacid dehydratase
AT3G14415	12821.2	0.843462	8.74913e-06	0.000123643	Glycolate oxidase
AT3G14420	19805.1	0.828277	2.0719e-05	0.000260399	Glycolate oxidase
AT2G13360	22344.7	0.821712	5.05307e-05	0.000564259	Serine-glyoxylate aminotransferase
AT3G02470	18880.6	0.807375	9.61488e-05	0.00096856	Adenosylmethionine decarboxylase
AT3G10050	1491.53	0.788817	0.00099186	0.00679205	Thr deaminase
AT4G30530	4003.81	0.765246	0.00270788	0.0152332	Gamma-glutamyl-peptidase
AT5G65010	1950.47	0.744685	0.00943827	0.0408026	Asparagine synthase
AT2G20610	2551.16	0.731658	0.00116056	0.00769276	C-S lyase
AT5G14800	1485.38	0.72086	0.00567444	0.0274634	Pyrroline-5-carboxylate reductase
AT1G25220	1028.94	0.71648	0.00446008	0.0227498	Anthranilate synthase beta
AT5G37600	8289.61	0.713869	0.254815	0.444007	Glutamine synthase
AT3G58990	626.858	0.700431	0.04189	0.125603	Isopropylmalate isomerase
AT3G48560	6470.34	0.690123	0.000125218	0.00121033	Acetolactate synthase
AT1G04710	512.63	0.689052	0.000520945	0.00398485	3-keto-acyl-CoA thiolase 4
AT1G55920	299.421	0.679522	0.077556	0.195735	Serine acetyltransferase
AT3G55610	3053.42	0.677522	0.00100405	0.0068629	D-1-Pyrroline-5-carboxylate synthetase
AT5G13280	1432.13	0.676111	0.000577534	0.00434281	Monofunctional Asp kinase
AT5G66040	1392.71	0.674658	0.013207	0.0529359	Sulfurtransferase 16
AT1G68010	12167.6	0.674474	0.000342518	0.0028229	Glycerate dehydrogenase
AT4G30550	976.072	0.673532	0.000295678	0.00249655	Gamma-glutamyl-peptidase
AT5G05590	291.786	0.658022	0.0570475	0.156767	N-(5'-phosphoribosyl)anthranilate isomerase
AT4G17830	1526.43	0.62364	0.00804089	0.0359677	Acetylornithine deacetylase
AT1G74040	884.968	0.62361	0.000476755	0.00370465	Isopropylmalate isomerase
AT4G27070	370.959	0.621224	0.0364105	0.113257	Tryptophan synthase beta chain
AT1G02500	6528.94	0.615283	7.21014e-05	0.000761316	S-adenosylmethionine synthase
AT1G66200	9551.57	0.614356	1.43504e-05	0.000189593	Glutamine synthase
AT4G35640	58.7515	0.61023	0.252591	0.441471	Serine acetyltransferase
AT3G27740	2947.17	0.604118	0.00034113	0.00281644	Carbamoylphosphate synthase
AT1G05010	5871.97	0.597034	0.00124308	0.00813264	1-aminocyclopropane-1-carboxylate oxidase
AT5G14060	6046.19	0.594965	0.00345212	0.0184965	Monofunctional Asp kinase
AT2G29690	1012.51	0.588445	0.000181813	0.00166656	Anthranilate synthase alpha
AT1G58080	1336.63	0.58587	0.0100456	0.0426995	ATP-phosphoribosyl transferase
AT3G59890	355.391	0.574496	0.0842171	0.208052	Dihydrodipicolinate reductase
AT4G14880	9376.51	0.558592	0.000420523	0.00335877	O-acetylserine (thiol) lyase
AT1G08490	959.296	0.541964	0.0084069	0.037256	Cysteine desulfurase NifS
AT1G80380	3556.14	0.540828	0.005511	0.0268431	D-glycerate kinase
AT1G80600	2672.84	0.532407	0.000370073	0.0030153	Acetylornithine aminotransferase
AT1G79870	567.458	0.519143	0.0237084	0.0829749	Glyoxylate/hydroxypyruvate reductase A
AT4G13430	7859.44	0.502698	0.00612158	0.0291911	Isopropylmalate isomerase
AT1G06570	544.254	0.498131	0.0411659	0.124211	4-hydroxyphenylpyruvate dioxygenase
AT1G18500	2037.36	0.494227	0.00132581	0.00859835	Isopropylmalate synthase
AT4G11280	446.777	0.479919	0.109513	0.251081	1-aminocyclopropane-1-carboxylate synthase
AT1G16400	214.09	0.477821	0.268347	0.459108	Monooxygenase
AT1G18590	846.487	0.47165	0.134802	0.290537	Sulfotransferase
AT1G70580	1667.15	0.471295	0.049251	0.140957	Glutamate-glyoxylate aminotransferase 2
AT1G70310	2732.7	0.469887	0.0375721	0.115998	Spermidine synthase
AT1G24100	1906.26	0.468932	0.00849207	0.0375334	UDP-glycosyltransferase
AT4G31810	747.425	0.457281	0.10436	0.242854	3-hydroxyisobutyryl-CoA hydrolase-like protein 2
AT1G12550	97.9882	0.454872	0.189898	0.365303	Glyoxylate/hydroxypyruvate reductase
AT1G29900	7708.82	0.451292	0.00318659	0.0173599	Carbamoylphosphate synthase
AT2G22810	42.9626	0.448124	0.428428	0.618165	1-aminocyclopropane-1-carboxylate synthase
AT3G25570	118.332	0.445651	0.433245	0.622418	Adenosylmethionine decarboxylase
AT4G16210	456.548	0.441309	0.0189078	0.0695109	Putative enoyl-CoA hydratase
AT3G58610	12760.2	0.434116	0.0386511	0.118622	Ketol-acid reductioisomerase
AT4G14910	404.568	0.431227	0.025454	0.087393	Imidazoleglycerol-phosphate dehydratase
AT4G15940	463.734	0.430755	0.0850483	0.2094	Putative fumarylacetoacetate hydrolase
AT5G56760	1001.28	0.430123	0.0185025	0.0684463	Serine acetyltransferase
AT1G76150	1182.98	0.415581	0.00829127	0.036884	Enoyl-CoA hydratase 2
AT5G65940	576.058	0.41225	0.0517617	0.146211	Hydroxyacyl-CoA hydrolase
AT1G77330	38.362	0.410075	0.442625	0.631557	1-aminocyclopropane-1-carboxylate oxidase
AT1G74090	1583.43	0.405971	0.138956	0.296914	Sulfotransferase
AT1G36370	1721.91	0.403327	0.208186	0.38905	Serine hydroxymethyltransferase
AT4G37670	212.18	0.399823	0.202822	0.382017	Amino acid acetyltransferase
AT5G14200	4996.69	0.386844	0.135967	0.292153	3-Isopropylmalate DH
AT2G33150	7228.62	0.384786	0.0501133	0.142636	3-ketoacyl-CoA thiolase 3
AT1G11860	18817.2	0.37843	0.0413965	0.124564	Glycine cleavage system T protein
AT2G44040	945.013	0.377859	0.128693	0.281574	Dihydrodipicolinate reductase
AT1G62560	1080.55	0.37721	0.268351	0.459108	Oxidase
AT5G28020	1435.65	0.369445	0.187475	0.362484	O-acetylserine (thiol) lyase
AT2G43750	5343.27	0.365788	0.0904863	0.218855	O-acetylserine (thiol) lyase
AT3G15290	429.131	0.353767	0.095029	0.227029	3-hydroxyacyl-CoA dehydrogenase
AT1G31180	1882.98	0.352676	0.045462	0.133246	3-Isopropylmalate DH
AT4G26900	1125.12	0.349982	0.027057	0.0915298	Imidazole glycerol phosphate synthase hisHF
AT1G69370	249.192	0.347325	0.228121	0.412883	Chorismate mutase
AT3G13110	766.404	0.345823	0.14446	0.304689	Serine acetyltransferase
AT5G57890	319.464	0.335085	0.165862	0.334129	Anthranilate synthase beta
AT5G11880	1905.61	0.328832	0.0166502	0.0632267	Diaminopimelate decarboxylase
AT5G11520	2511.67	0.323896	0.0211002	0.0757105	Asp transaminase
AT3G53580	1695.55	0.322545	0.0611744	0.16485	Diaminopimelate epimerase
AT2G35370	7794.82	0.314403	0.0542057	0.150962	Glycine cleavage system H protein 1
AT3G04520	340.012	0.312719	0.199833	0.378068	Threonine aldolase
AT2G19590	19.2321	0.306528	0.732827	0.851863	1-aminocyclopropane-1-carboxylate oxidase
AT2G22910	428.505	0.305559	0.149127	0.310907	Amino acid acetyltransferase
AT3G53260	2867.52	0.297832	0.0910106	0.219695	Phenylalanine ammonia lyase
AT5G17920	39793.8	0.296974	0.0492756	0.140958	Met synthase
AT3G14130	346.137	0.2923	0.251162	0.439964	Glycolate oxidase
AT5G63890	1511.22	0.288257	0.0855879	0.210201	Histidinol dehydrogenase
AT2G20340	1326.03	0.285225	0.183647	0.357875	Tyrosine decarboxylase
AT4G13770	6765.37	0.284212	0.34375	0.538588	Monooxygenase
AT5G04230	465.245	0.281817	0.214725	0.39768	Phenylalanine ammonia lyase
AT3G57050	1732.64	0.280647	0.0408672	0.123652	Cystathionine-beta-lyase
AT3G07630	858.747	0.279828	0.189183	0.3647	Arogenate dehydratase
AT1G75330	1486.15	0.277877	0.0661505	0.174968	Orn carbamoyltransferase
AT5G10920	1669.41	0.277323	0.237556	0.424759	Argininosuccinate lyase
AT4G31990	4780.67	0.274314	0.0576958	0.157943	Asp transaminase
AT5G36160	1546.79	0.270024	0.150145	0.312085	Tyrosine aminotransferase
AT1G17745	1688.16	0.26847	0.466727	0.652569	3-Phosphoglycerate DH
AT5G60540	513.039	0.267138	0.335957	0.531109	Glutaminase
AT3G01910	2528.64	0.257161	0.120417	0.268545	Sulfite oxidase
AT3G02020	3405.32	0.252968	0.686365	0.821767	Monofunctional Asp kinase
AT3G60880	529.011	0.23831	0.412603	0.604386	Dihydrodipicolinate synthase
AT4G13360	902.24	0.228431	0.220043	0.403085	3-hydroxyisobutyryl-CoA hydrolase-like protein 3
AT1G79230	2450.27	0.224174	0.161854	0.328076	Sulfurtransferase 1
AT5G04140	41369.7	0.219433	0.326426	0.520995	Glutamate synthase
AT2G26800	1104.11	0.217931	0.180405	0.353222	Hydroxmethylglutaryl-CoA lyase, mitochondrial
AT2G37500	1022.01	0.216163	0.149852	0.311755	Arginine biosynthesis bifunctional protein ArgJ
AT1G31860	481.885	0.213953	0.377604	0.571596	Histidine biosynthesis bifunctional protein hisIE
AT3G03780	8351.04	0.204078	0.328026	0.522692	Met synthase
AT4G34200	3075.96	0.200033	0.396955	0.59088	3-Phosphoglycerate DH
AT1G32470	6072.38	0.197762	0.250701	0.43957	Glycine cleavage system H protein 3
AT5G08100	832.474	0.196862	0.321567	0.516109	Asparaginase
AT5G34930	237.432	0.192057	0.44564	0.6344	Arogenate DH
AT5G65720	594.178	0.184364	0.491817	0.673721	Cysteine desulfurase NifS
AT4G19710	2402.94	0.177461	0.334912	0.530025	Asp kinase/homoserine DH
AT3G14390	1272.1	0.176928	0.398979	0.592804	Diaminopimelate decarboxylase
AT2G31810	1630	0.168194	0.458358	0.645451	Acetolactate synthase
AT1G16460	1721.32	0.157616	0.383899	0.577585	Sulfurtransferase 2
AT4G08900	554.928	0.154195	0.536677	0.711282	Arginase 1
AT4G35630	1735.33	0.153409	0.501051	0.681359	Phosphoserine aminotransferase
AT5G10870	295.81	0.147659	0.542184	0.715005	Chorismate mutase
AT4G32520	2528.88	0.143331	0.458319	0.645445	Serine hydroxymethyltransferase
AT2G16500	2512.84	0.132997	0.365625	0.560689	Arginine decarboxylase
AT4G34710	4118.49	0.132432	0.849455	0.919946	Arginine decarboxylase
AT5G52100	1082.59	0.125948	0.542593	0.715382	Dihydrodipicolinate reductase
AT3G17390	14506.5	0.12589	0.444727	0.633453	S-adenosylmethionine synthase
AT2G30970	2274.98	0.125482	0.352724	0.547577	Asp transaminase
AT2G27820	678.101	0.122341	0.499245	0.679797	Arogenate dehydratase
AT1G64660	120.157	0.117946	0.73492	0.8532	Methionine gamma-lyase
AT4G24830	2168.05	0.117164	0.548914	0.720106	Arginosuccinate synthase
AT4G29840	3213.53	0.111926	0.462708	0.649269	Thr synthase
AT4G01850	6296.46	0.107584	0.483444	0.666664	S-adenosylmethionine synthase
AT1G80560	946.955	0.107486	0.601878	0.76221	3-Isopropylmalate DH
AT1G53580	716.649	0.106631	0.663785	0.806764	Sulfur dioxygenase ETHE1
AT4G29010	6809.82	0.10627	0.417416	0.6085	Fatty acid beta-oxidation multifunctional protein AIM1
AT2G26080	10079.5	0.0764786	0.690338	0.82488	Glycine cleavage system P protein 2
AT1G09795	1539.7	0.0749614	0.702618	0.832928	ATP-phosphoribosyl transferase
AT1G18640	851.698	0.0647139	0.747801	0.860476	3-Phosphoserine phosphatase
AT2G17265	619.256	0.0558311	0.807458	0.89498	Homoserine kinase
AT3G16700	105.667	0.0511697	0.884086	0.937737	Putative fumarylacetoacetate hydrolase
AT5G46180	1107.55	0.0437413	0.840923	0.915057	Ornithine aminotransferase
AT5G53460	15101.4	0.0430107	0.839155	0.914255	Glutamate synthase
AT4G34030	1291.27	0.0410213	0.79497	0.888957	Methylcrotonoyl-CoA carboxylase beta chain
AT4G36400	641.912	0.0341808	0.870194	0.931375	D-2-hydroxyglutarate dehydrogenase
AT2G27450	1015.16	0.0265928	0.856888	0.923952	N-carbamoylputrescine amidohydrolase
AT1G16410	5442.42	0.00826033	0.979604	0.99013	Monooxygenase
AT3G19710	5648.58	0.00517636	0.993513	0.99701	Branched-chain amino acid transaminase 4
AT1G50940	446.613	0.00205712	0.99261	0.996624	Electron transfer flavoprotein alpha
AT5G53120	1586.61	0.000173604	0.999207	0.999475	Spermine synthase
AT5G62530	2120.34	-0.00856327	0.94973	0.97397	Delta-1-pyrroline-5-carboxylate dehydrogenase
AT1G08250	182.526	-0.00954282	0.972264	0.985696	Arogenate dehydratase
AT3G59760	1445.17	-0.0108888	0.950458	0.974364	O-acetylserine (thiol) lyase
AT5G28030	296.876	-0.0144526	0.955894	0.977674	L-cysteine desulfhydrase
AT1G22020	1017.53	-0.017648	0.917146	0.958404	Serine hydroxymethyltransferase
AT4G29120	470.617	-0.0288495	0.894252	0.944495	putative 3-hydroxyisobutyrate dehydrogenase
AT3G57560	603.487	-0.0313711	0.8825	0.937147	Acetylglutamate kinase
AT2G17640	294.002	-0.0433795	0.853767	0.92171	Serine acetyltransferase
AT2G43400	616.479	-0.0596759	0.75437	0.864565	Electron-transfer flavoprotein:ubiquinone oxidoreductase
AT2G45440	1132.44	-0.0683268	0.792404	0.887671	Dihydrodipicolinate synthase
AT1G23820	3233.96	-0.0708734	0.667506	0.809747	Spermidine synthase
AT5G53970	565.998	-0.071999	0.788466	0.885444	Tyrosine aminotransferase
AT1G29410	188.456	-0.072179	0.795045	0.888957	N-(5'-phosphoribosyl)anthranilate isomerase
AT1G48420	1959.8	-0.0726657	0.615056	0.772124	D-cysteine desulfhydrase 1
AT3G26115	146.785	-0.0736711	0.804534	0.893363	D-cysteine desulfhydrase 2
AT3G49680	3047.51	-0.086743	0.670861	0.811871	Branched-chain AA aminotransferase
AT4G39120	538.252	-0.0978506	0.592737	0.755255	Bifunctional phosphatase IMPL2
AT5G20980	411.648	-0.107178	0.614221	0.771806	Met synthase
AT4G02610	343.275	-0.108081	0.653038	0.800113	Tryptophan synthase alpha chain
AT1G03090	700.99	-0.122587	0.620015	0.775906	Methylcrotonyl-CoA carboxylase alpha chain
AT3G01120	6499.49	-0.123148	0.459105	0.646209	Cystathionine-gamma-synthase
AT2G36880	7475.78	-0.137083	0.433246	0.622418	S-adenosylmethionine synthase
AT3G45300	439.837	-0.163646	0.451104	0.638896	Isovaleryl-CoA-dehydrogenase
AT2G22250	446.893	-0.164114	0.447978	0.636452	Asp transaminase
AT1G12050	1162.13	-0.178694	0.385198	0.578978	Fumarylacetoacetase
AT5G18930	52.3534	-0.181676	0.751587	0.862755	Adenosylmethionine decarboxylase
AT1G31230	2963.14	-0.181975	0.237937	0.425236	Asp kinase/homoserine DH
AT5G10330	923.379	-0.185576	0.34679	0.541066	Histidinol-phosphate aminotransferase
AT3G17820	1970.25	-0.195918	0.291757	0.484554	Glutamine synthase
AT4G33680	3420.57	-0.20104	0.182601	0.356623	L,L-Diaminopimelate aminotransferase
AT4G13930	5662.45	-0.201056	0.218997	0.402088	Serine hydroxymethyltransferase
AT5G54080	1054.97	-0.204701	0.519032	0.696226	Homogentisate 1,2-dioxygenase
AT2G19940	1296.77	-0.210638	0.219743	0.402762	N-acetyl-gamma-glutamyl-phosphate reductase
AT2G36230	400.423	-0.226234	0.280965	0.473512	1-(5-phosphoribosyl)-5-[(5-phosphoribosylamino)methylideneamino] imidazole-4-carboxamide isomerase
AT5G65780	837.359	-0.227793	0.139138	0.297157	Branched-chain AA aminotransferase
AT5G26780	1699.37	-0.228147	0.220372	0.403444	Serine hydroxymethyltransferase
AT1G11790	498.893	-0.236418	0.384301	0.578004	Arogenate dehydratase
AT1G62800	129.227	-0.253368	0.417848	0.608986	Asp transaminase
AT4G28720	32.5751	-0.259373	0.699885	0.831063	Indole 3 pyruvate monooxygenase
AT3G62130	679.471	-0.268071	0.117311	0.263733	L-cysteine desulfhydrase
AT5G43430	477.924	-0.28635	0.151866	0.314435	Electron transfer flavoprotein beta
AT5G08170	610.234	-0.307227	0.221642	0.40494	Agmatine deiminase
AT3G14150	624.857	-0.308883	0.0655809	0.174004	Glycolate oxidase
AT4G39660	1133.68	-0.352832	0.0236206	0.0826987	Alanine-glyoxylate aminotransferase 2 homolog 1
AT3G04940	988.522	-0.362594	0.0357229	0.111903	O-acetylserine (thiol) lyase
AT1G07780	316.303	-0.37675	0.205557	0.385608	N-(5'-phosphoribosyl)anthranilate isomerase
AT5G48880	2213.94	-0.379973	0.0677134	0.177914	3-keto-acyl-CoA thiolase 5
AT4G13260	60.9473	-0.396862	0.304168	0.497878	Indole 3 pyruvate monooxygenase
AT1G15710	244.373	-0.404081	0.0881545	0.214889	Arogenate DH
AT1G62380	5012.27	-0.410451	0.131079	0.285152	1-aminocyclopropane-1-carboxylate oxidase
AT5G22630	266.994	-0.41202	0.149214	0.311053	Arogenate dehydratase
AT5G16290	1138.5	-0.432666	0.0119832	0.0490798	Acetolactate synthase
AT3G06860	2548.97	-0.433783	0.0579477	0.158386	Fatty acid beta-oxidation multifunctional protein AIM2
AT1G12010	146.239	-0.460219	0.204834	0.384601	1-aminocyclopropane-1-carboxylate oxidase
AT2G30490	4133.31	-0.48931	0.0114291	0.0472329	Trans-cinnamate 4-monooxygenase
AT4G16800	298.179	-0.494712	0.0246811	0.0856073	Enoyl-CoA hydratase
AT3G22425	390.468	-0.498082	0.0350157	0.110259	Imidazoleglycerol-phosphate dehydratase
AT4G18360	29.9463	-0.505278	0.52729	0.703834	Glycolate oxidase
AT5G66170	94.3714	-0.511292	0.100833	0.237077	Sulfurtransferase 18
AT4G33150	616.254	-0.512331	0.178318	0.350243	Lysine-ketoglutarate reductase/saccharopine dehydrogenase bifunctional enzyme
AT2G14170	1659.43	-0.51987	0.000759051	0.00543982	Methylmalonate-semialdehyde dehydrogenase
AT4G11640	110.998	-0.523337	0.191368	0.367164	Serine dehydratase
AT5G25620	96.1403	-0.53071	0.0801583	0.200838	Indole 3 pyruvate monooxygenase
AT5G27410	383.581	-0.539044	0.0111292	0.0462088	Branched-chain-amino-acid aminotransferase-like protein 2
AT1G54100	2858.99	-0.544381	0.0237964	0.0832004	Aldehyde dehydrogenase 7B4
AT2G17630	306.939	-0.550127	0.0257648	0.088153	Phosphoserine aminotransferase
AT2G41220	3209.34	-0.572602	0.0305758	0.100159	Glutamate synthase
AT2G37040	2473.68	-0.574046	0.00614657	0.0292878	Phenylalanine ammonia lyase
AT1G55510	391.86	-0.589871	0.00485962	0.0243845	E1 branched-chain alpha-keto acid dehydrogenase E1 beta 1
AT3G60510	286.853	-0.59217	0.0180399	0.067229	3-hydroxyisobutyryl-CoA hydrolase-like protein 1
AT3G29200	470.951	-0.60481	0.0028141	0.0157168	Chorismate mutase
AT2G38400	526.565	-0.623346	0.00930644	0.0403684	Alanine-glyoxylate aminotransferase 2 homolog 2
AT1G21400	1104.61	-0.629431	0.0488284	0.140178	E1 branched-chain alpha-keto acid dehydrogenase E1 alpha 1
AT3G06850	711.689	-0.687168	0.000157833	0.00147506	E2 Lipoamide acyltransferase component of branched-chain alpha-keto acid dehydrogenase complex, mitochondrial
AT3G13450	713.439	-0.714747	3.50881e-05	0.000409493	E1 branched-chain alpha-keto acid dehydrogenase E1 beta 2
AT4G20930	250.777	-0.7639	0.000549972	0.00416922	putative 3-hydroxyisobutyrate dehydrogenase
AT1G62570	260.485	-0.853424	0.00211718	0.0125348	Oxidase
AT4G37770	38.2403	-0.855274	0.22099	0.404087	1-aminocyclopropane-1-carboxylate synthase
AT3G47340	1454.29	-0.918066	0.00348849	0.0186393	Asparagine synthase
AT5G10240	682.601	-0.91893	0.000710419	0.00515878	Asparagine synthase
AT1G72810	339.15	-1.00379	3.66864e-05	0.00042601	Thr synthase	Thr synthesis
AT4G24670	472.153	-1.05762	3.77913e-06	6.01624e-05	Tryptophane aminotransferase	Trp to Auxin
AT2G35120	574.213	-1.06012	4.89307e-05	0.000547706	Glycine cleavage system H protein 2	Gly degradation
AT1G62540	330.011	-1.11727	0.000226641	0.0019993	Oxidase	Met to glucosinolates
AT1G10070	113.371	-1.12457	0.0103826	0.0438042	Branched-chain AA aminotransferase	Branched AA deg
AT5G15950	690.166	-1.13864	0.000177224	0.00163092	Adenosylmethionine decarboxylase	Arg to polyamines
AT1G06550	606.682	-1.52958	7.50511e-10	3.02576e-08	3-hydroxyisobutyryl-CoA hydrolase-like protein 5	Branched AA deg
AT3G10340	277.5	-1.53493	9.11075e-09	2.81421e-07	Phenylalanine ammonia lyase	Phe to phenylpropanoids
AT1G70560	220.45	-1.59003	2.08572e-07	4.61386e-06	Tryptophane aminotransferase	Trp to Auxin
AT3G30775	1193.15	-1.65058	6.83248e-08	1.69682e-06	Proline dehydrogenase 1	Pro degradation
AT1G10060	886.283	-1.67585	3.15859e-16	4.94385e-14	Branched-chain AA aminotransferase	Branched AA deg
AT5G09300	447.018	-1.67648	5.53369e-08	1.40615e-06	E1 branched-chain alpha-keto acid dehydrogenase E1 alpha 2	Branched AA deg
AT3G16150	45.7232	-1.8968	0.000208323	0.0018637	Asparaginase	Trp to Auxin
AT3G05190	136.804	-1.98706	3.49274e-09	1.19368e-07	Branched-chain-amino-acid aminotransferase-like protein 1	Branched AA deg
AT1G50110	194.815	-2.07612	1.07997e-09	4.16471e-08	Branched-chain AA aminotransferase	Branched AA deg
AT1G04180	19.8675	-2.15772	0.0359302	0.11225	Indole 3 pyruvate monooxygenase
AT2G43840	63.9643	-2.29667	1.37172e-05	0.000182759	UDP-glycosyltransferase	Phe to glucosinolate
AT5G11320	17.529	-2.41866	0.00153599	0.00968513	Indole 3 pyruvate monooxygenase	Trp to Auxin
AT1G08630	115.745	-2.65076	7.06292e-14	6.96053e-12	Threonine aldolase	Gly syn and degradation
AT3G03910	76.8323	-2.94738	1.44261e-08	4.22484e-07	Glutamate dehydrogenase	Glu degradation
AT4G28680	203.066	-3.22061	1.98671e-15	2.62443e-13	Tyrosine decarboxylase	Tyr to isoquinoline alkaloids
AT1G34060	344.16	-3.37609	0.00382049	0.0201132	Tryptophane aminotransferase	Trp to Auxin
